# Supplementary material for: Spatio-temporal dynamics enhance cellular diversity, neuronal function and further maturation of human cerebral organoids
Source: Commun Biol. 2023 Feb 14;6:173. doi: 10.1038/s42003-023-04547-1 (PMC9926461; doi:10.1038/s42003-023-04547-1)
Supplement: Supplementary file 4 — Supplementary Data 1 [file 42003_2023_4547_MOESM4_ESM.xlsx]

## Sheet: a. Fig. 2b-harvestability
					%Harvestability
		1	2		1	2	min	std
static	Day 0	40	35		77.5	71.4286	74.4643	4.29315
	Day 120	31	25
shaker	Day 0	40	40		110	95	102.5	10.6066
	Day 120	44	38
spinner	Day 0	40	40		67.5	72.5	70	3.53553
	Day 120	27	29
RCCS	Day 0	40	30		95	96.6667	95.8333	1.17851
	Day 120	38	29
μ-platform	Day 0	40	30		95	93.3333	94.1667	1.17851
	Day 120	38	28

## Sheet: b. Fig. 2c,d,e,f,g-size (mm)
static						shaker						spinner						RCCS						μ-platform
Day 0	Day 30	Day 60	Day 120			Day 0	Day 30	Day 60	Day 120			Day 0	Day 30	Day 60	Day 120			Day 0	Day 30	Day 60	Day 120			Day 0	Day 30	Day 60	Day 120
1.41	2.01	2.21	2.67			0.99	2.11	2.82	1.88			1.21	2.56	3.65	3.87			1.13	1.98	1.99	2.24			1.34	1.88	2.04	2.14
1.01	1.59	2.65	2.87			1.23	2.34	2.75	2.65			1.11	1.87	4.21	2.65			0.88	2.1	2.87	2.1			1.08	2.1	1.97	2.07
1.05	1.76	2.39	3.1			1.34	1.98	2.21	2.54			1.33	2.45	2.95	2.1			0.69	1.67	2.99	2.88			1.21	2.21	2.25	2.25
0.85	2.43	1.45	3.02			0.99	1.88	3.1	2.12			1.44	2.33	3.89	1.99			0.65	2.14	3.05	3.45			0.78	1.89	2.79	2.79
1.43	1.2	1.21	2.76			1.22	2.44	1.67	2.62			1.23	2.65	2.21	3.41			1.28	1.65	2.67	3.6			1.15	2.29	2.18	2.18
1.3	1.32	1.76	1.67			0.98	2.11	1.89	2.44			0.99	2.35	1.65	2.89			1.5	1.78	2.59	3.22			1.52	2.34	3.09	3.09
1.02	1.56	1.29	1.81			1.02	2.08	1.98	2.39			0.88	2.12	0.98	3.67			1.33	2.11	3.01	3.34			1.02	1.77	3.14	3.18
0.85	1.54	2.33	2.31			0.85	1.89	2.45	2.55			0.73	1.92	1.78	3.45			0.85	2.21	3.56	3.21			0.78	1.97	2.69	2.69
0.78	2.01	1.66	2.91			0.78	2.21	2.76	2.32			0.79	1.45	4.12				0.78	2.23	3.21	2.99			0.76	2.21	1.93	2.03
0.89	2.09	1.29	2.45			0.79	1.79	2.65	2.31			0.89	2.15	2.34	3.00375	0.711235		0.78	2.22	3.18	2.87			0.98	2.33	3.02	3.02
0.67	1.23	1.77				0.67	1.99	2.45	2.29			1.23	1.45	3.25				0.67	2.15	2.59	2.77			0.91	2.45	2.65	2.65
0.98	1.01	1.92	2.557	0.494751		0.98	2.54	2.88	2.41			0.99	2.55	1.44				0.98	1.79	1.89	2.98			0.85	2.11	2.87	2.87
1.09	1.67	1.99				1.21	2.2	2.49	3.12			1.04	1.23	2.82				1.09	2.14	2.49	2.45			1.23	2.19	2.77	2.77
0.88	1.23	1.59				0.88	2.18	2.34	3.09			1.03	1.19	1.39				1.43	1.99	2.97	2.1			0.66	2.28	2.81	2.81
1.07	1.11	1.78				1.07	2.12	2.65	3.16			1.34	2.47	2.25				1.07	2.21	3.22	2.33			0.88	2.51	2.48	2.48
1.15	0.99	1.55				1.15	1.98	2.32	3.23			1.04	2.45	4.09				1.15	1.88	3	2.98			1.19	2.21	2.69	2.69
1.34	1.25	2.23				1.11	1.87	2.19	2.55			0.88	1.26					1.34	1.99	2.77	3.11			1.11	2.17	2.85	2.85
1.27	1.67	2.45				1.27	2.45	2.88	2.47			0.9	1.67					0.99	1.83	2.81	3.02			1.02	2.07	2.43	2.43
1.43	1.56	2.49				0.99	1.55	3.19	2.38			0.96	1.1					1.43	1.92	2.44				0.77	2.09	2.45
1.25	1.89	2.68				1.45	2.21	2.55	1.55			1.29	0.98					1.45	1.98	2.89	2.86889	0.454246		0.79	2.33	2.61	2.61056	0.357581
1.35	0.99					1.45	1.88	2.45	1.87			1.26	1.78					1.36	2.05	2.91				0.88	2.41	2.18
1.36	0.89					1.34	1.45	2.42	1.93			1.52	2.34					1.56	1.88	3.15				1.13	1.65	2.65
1.24	1.76					1.24	2	2.33	2.24			1.02	2.21					1.24	1.92	3.44				1.19	1.88	2.79
1.32	2.01					1.32	2.05	2.51	2.76			1.08	2.05					1.32	1.89	2.77				1.35	1.45	2.59
1.06	2.08					1.26	2.08	2.42				0.79	2.23					1.11	2.08	2.55				1.27	1.67	2.8
1.22	2.1					1.54	2.69	2.29	2.45292	0.423818		0.78	2.07					1.22	2.15	2.29				0.91	2.21	2.56
1.42	0.95					1.42	2.28	2.46				1.07	1.77					1.42	2.11	3.28				0.79	1.98	2.6
0.99	1.39					0.99	2.06	2.52				1.43	1.45					0.99	1.88	3.21				1	2.35	2.58
0.76	1.76					0.76	1.76	2.49				1.51	1.67					0.88	1.99	3.01				0.99	2.33
0.88	1.45					0.68	2.13	2.69				0.76	1.49					0.89	1.79	2.59				0.87	2.15
1.11	1.98					1.11	2.09	2.38				0.87	2.02					1.11	2.19					0.89	1.99
1.03	1.66					1.03	1.85	2.61				0.67	2.07					1.03	1.88					0.95	2.06
1.32	2.12					1.43	1.94	2.31				0.88	2.22					1.44	2.17					1.13	2.21
1.44						1.44	1.91	2.65				1.34	2.35					1.44	2.19					1.21	2.01
1.43						1.23	2.06					1.23	1.99					1.23	2.05					1.04	2.3
1.24						1.54	1.99					1.33	1.56					1.33	2.06					0.98	2.14
1.33						1.34	2.07					1.56						1.33	2.09					1.01	2.13
1.22						1.22	2.1					1.21						1.22	2.1					0.86	2.11
0.98						0.98	2.2					0.77						0.88	1.97					1.07
0.96						0.87	2.01					1.16						0.79	1.88					1.01

## Sheet: c. Fig. 5d-glutamate
standart
Glutamate (mM)	net OD-1	net OD-2	mean	std		detailed slope=0,2894
2.5	0.731	0.737	0.734	0.00424264
2	0.667	0.681	0.674	0.00989949		Glutamate(mM)=OD/slope
1.5	0.46	0.43	0.445	0.0212132
1	0.298	0.288	0.293	0.00707107
0.75	0.216	0.215	0.2155	0.000707107
0.5	0.136	0.137	0.1365	0.000707107
0.25	0.076	0.08	0.078	0.00282843
0	0	0	0	0
samples	net OD-1	net OD-2	net OD-3	net OD-4	0.012851		mM-1	mM-2	mM-3	mM-4		µM-1	µM-2	µM-3	µM-4		mean	std
cerebral diff media	0.013	0.0127019	0.0145	0.011202			0	0	0	0		0	0	0	0		0	0
rccswtorgday60	0.06	0.0611501	0.0598652	0.0614996			0.16292	0.166894	0.162454	0.168101		162.92	166.894	162.454	168.101		165.092	2.82735
rccswtorgday30	0.041685	0.0403524	0.0421473	0.03989			0.0996336	0.095029	0.101231	0.0934313		99.6336	95.029	101.231	93.4313		97.3313	3.6978
pltformday60	0.0472083	0.0477184	0.0464274	0.0484993			0.118719	0.120482	0.116021	0.12318		118.719	120.482	116.021	123.18		119.6	3.01017
pltformday30	0.04	0.0402907	0.0407531	0.0395376			0.0938113	0.0948159	0.0964136	0.0922136		93.8113	94.8159	96.4136	92.2136		94.3136	1.76301

## Sheet: d. Fig. 6d-apoptotic zone%
Day 60+
	Control	Static	Shaker	Spinner	RCCS	µ-platform
Nucleus	3047	2037	656	1221	1432	1417
Apoptotic zone	4845	923	154	229	228	299
	159.009	45.3117	23.4756	18.7551	15.9218	21.1009	1-%
Nucleus	3109	2120	749	1145	1279	1505
Apoptotic zone	5018	926	143	241	249	280
	161.402	43.6792	19.0921	21.048	19.4683	18.6047	2-%
Nucleus	3209	2138	649	1193	1140	1587
Apoptotic zone	4802	923	174	230	255	235
	149.642	43.1712	26.8105	19.2791	22.3684	14.8078	3-%
	156.684	44.0541	23.1261	19.6941	19.2528	18.1711	total mean
	6.21543	1.11841	3.87103	1.20146	3.22871	3.16887	std
Day 120+
	Control	Static	Shaker	Spinner	RCCS	µ-platform
Nucleus	1540	2358	3205	3229	3401	2576
Apoptotic zone	2479	2127	2332	2131	615	364
	160.974	90.2036	72.7613	65.9957	18.0829	14.1304	1-%
Nucleus	2100	2525	3115	3191	3293	1952
Apoptotic zone	3498	2099	2498	1938	459	219
	166.571	83.1287	80.1926	60.7333	13.9387	11.2193	2-%
Nucleus	2877	2449	3109	3288	3281	2476
Apoptotic zone	4221	2340	2131	2392	573	145
	146.715	95.5492	68.5429	72.7494	17.4642	5.85622	3-%
	158.087	89.6272	73.8323	66.4928	16.4953	10.402	total mean
	10.2381	6.23028	5.89822	6.02345	2.23559	4.19722	std
