# Supplementary material for: Spatio-temporal dynamics enhance cellular diversity, neuronal function and further maturation of human cerebral organoids
Source: Commun Biol. 2023 Feb 14;6:173. doi: 10.1038/s42003-023-04547-1 (PMC9926461; doi:10.1038/s42003-023-04547-1)
Supplement: Supplementary file 5 — Supplementary Data 2 [file 42003_2023_4547_MOESM5_ESM.xlsx]

## Sheet: 1a.Upregulated genes
Day 30 +Static	Day 30 +Spinner	Day 30 +O. shaker	Day 30 +RCCS	Day 30 +M. platform	Day 60 +Static	Day 60 +Spinner	Day 60 +O. shaker	Day 60 + RCCS	Day 60 + M. platform	Day 120 +Static	Day 120 +Spinner	Day 120 +O. shaker	Day 120 +RCCS	Day 120 +M. platform	GEN İSİMLERİ
CTIP2	CTIP2	CD11b	CTIP2	CD11b	CDH2	CDH2	CDH2	CDH2	CDH2	CDH2	CDH2	CDH2	CDH2	CD11b	CTIP2 (BCL11B)
KLF4	KLF4	CDH2	KLF4	CDH2	GFAP	CTIP2	CTIP2	CTIP2	IBA1	KLF4	IBA1	IBA1	CTIP2	CTIP2	NEUN (RBFOX3)
NEUN	TTR	CTIP2	MYC	FOXG1	KLF4	KLF4	FOXG1	FOXG1	MAP2	KROX20	KLF4	MAP2	FOXG1	FOXG1	CD11b (ITGAM)
TTR	CDH2	FOXG1	NEUN	KLF4	MAP2	KROX20	KLF4	GFAP	MYC	MAP2	KROX20	MYC	IBA1	IBA1	KROX20 (EGR2)
	TBR1	GFAP	TTR	KROX20	PSD95	MAP2	KROX20	KLF4	NEUN	MYC	MAP2	OLIG2	KLF4	KLF4	TUJ1 (TUBB3)
	PROX1	KLF4	TUBB3	MBP	S100B	MYC	MAP2	KROX20	TUBB3	NES	MYC	PROX1	MAP2	KROX20	OCT4 (POU5F1)
	FOXG1	KROX20	NES	MYC	TTR	NES	MBP	MAP2		OLIG2	NES	SATB2	MYC	MBP	PSD95 (DLG4)
		OLIG2		OCT4		NEUN	MYC	MBP		S100B	PAX6	SOX2	NEUN	MYC	IBA1 (AIF1)
		TTR		OLIG2		OCT4	NES	MYC		SOX2	PROX1	TTR	OLIG2	NES
		MAP2		PAX6		PAX6	NEUN	NES		TTR	S100B		PROX1	OLIG2
				PROX1		TTR	OCT4	NEUN			SOX1		SATB2	PAX6
				TTR			PAX6	OLIG2			SOX2		TTR	PROX1
				TUBB3			TTR	PSD95			TTR		NES	PSD95
							TUBB3	S100B						S100B
							SOX2	TTR						SATB2
								TUBB3						TBR1
								OCT4						NEUN
														MAP2

## Sheet: 1b.Network statistics
parameters	Day 30 +Static	Day 30 +Spinner	Day 30 +O, shaker	Day 30 +RCCS	Day 30 +M, platform	Day 60 +Static	Day 60 +Spinner	Day 60 +O, shaker	Day 60 + RCCS	Day 60 + M, platform	Day 120 +Static	Day 120 +Spinner	Day 120 +O, shaker	Day 120 +RCCS	Day 120 +M, platform
number of nodes:	4	7	10	7	13	7	11	15	17	6	10	13	9	13	18
number of edges:	1	5	15	11	35	10	27	61	75	8	23	41	13	34	84
average node degree:	0.5	1.43	3	3,14	5.38	2.86	4.91	8.13	8.82	2.67	4.6	6.31	2.89	5.23	9.33
avg, local clustering coefficient:	0.5	0.476	0.631	0,743	0.639	0.69	0.76	0.761	0.687	0.75	0.75	0.727	0.656	0.714	0.73
expected number of edges:	0	0	2	1	6	1	4	6	9	1	4	5	3	4	8
PPI enrichment p-value:	0.136	0.000183	3.04e-09	4.65e-07	1.33e-15	3.3e-07	2.11e-13	< 1.0e-16	< 1.0e-16	7.03e-05	1.64e-11	< 1.0e-16	5.06e-06	< 1.0e-16	< 1.0e-16
Biological proccess		28	17	1	82		36	82	53		28	102	17	46	131

## Sheet: 1c.Biological Process (GO)
1	Day 30 +Spinner	#term ID	term description	observed gene count	background gene count	strength	false discovery rate	matching proteins in your network (IDs)	matching proteins in your network (labels)
2	Day 30 +Spinner	GO:0021537	Telencephalon development	5	257	1.74	9.17e-05	9606,ENSP00000269141,9606,ENSP00000339004,9606,ENSP00000349723,9606,ENSP00000355925,9606,ENSP00000374205	CDH2,FOXG1,BCL11B,PROX1,TBR1
3	Day 30 +Spinner	GO:0045165	Cell fate commitment	5	248	1.75	9.17e-05	9606,ENSP00000339004,9606,ENSP00000349723,9606,ENSP00000355925,9606,ENSP00000363804,9606,ENSP00000374205	FOXG1,BCL11B,PROX1,KLF4,TBR1
4	Day 30 +Spinner	GO:0045664	Regulation of neuron differentiation	6	665	1.4	9.17e-05	9606,ENSP00000269141,9606,ENSP00000339004,9606,ENSP00000349723,9606,ENSP00000355925,9606,ENSP00000363804,9606,ENSP00000374205	CDH2,FOXG1,BCL11B,PROX1,KLF4,TBR1
5	Day 30 +Spinner	GO:0021543	Pallium development	4	171	1.82	0.00034	9606,ENSP00000269141,9606,ENSP00000339004,9606,ENSP00000355925,9606,ENSP00000374205	CDH2,FOXG1,PROX1,TBR1
6	Day 30 +Spinner	GO:0021953	Central nervous system neuron differentiation	4	183	1.79	0.00039	9606,ENSP00000339004,9606,ENSP00000349723,9606,ENSP00000355925,9606,ENSP00000374205	FOXG1,BCL11B,PROX1,TBR1
7	Day 30 +Spinner	GO:0001709	Cell fate determination	3	42	2.3	0.00051	9606,ENSP00000339004,9606,ENSP00000355925,9606,ENSP00000363804	FOXG1,PROX1,KLF4
8	Day 30 +Spinner	GO:0021879	Forebrain neuron differentiation	3	46	2.26	0.0006	9606,ENSP00000339004,9606,ENSP00000349723,9606,ENSP00000374205	FOXG1,BCL11B,TBR1
9	Day 30 +Spinner	GO:0048663	Neuron fate commitment	3	66	2.1	0.0014	9606,ENSP00000339004,9606,ENSP00000349723,9606,ENSP00000374205	FOXG1,BCL11B,TBR1
10	Day 30 +Spinner	GO:2000177	Regulation of neural precursor cell proliferation	3	88	1.98	0.0024	9606,ENSP00000269141,9606,ENSP00000339004,9606,ENSP00000355925	CDH2,FOXG1,PROX1
11	Day 30 +Spinner	GO:0021902	Commitment of neuronal cell to specific neuron type in forebrain	2	7	2.9	0.0027	9606,ENSP00000349723,9606,ENSP00000374205	BCL11B,TBR1
12	Day 30 +Spinner	GO:0031077	Post-embryonic camera-type eye development	2	7	2.9	0.0027	9606,ENSP00000349723,9606,ENSP00000363804	BCL11B,KLF4
13	Day 30 +Spinner	GO:0009887	Animal organ morphogenesis	5	967	1.16	0.0034	9606,ENSP00000269141,9606,ENSP00000339004,9606,ENSP00000349723,9606,ENSP00000355925,9606,ENSP00000374205	CDH2,FOXG1,BCL11B,PROX1,TBR1
14	Day 30 +Spinner	GO:0021987	Cerebral cortex development	3	116	1.86	0.0039	9606,ENSP00000269141,9606,ENSP00000339004,9606,ENSP00000374205	CDH2,FOXG1,TBR1
15	Day 30 +Spinner	GO:0009653	Anatomical structure morphogenesis	6	2165	0.89	0.0054	9606,ENSP00000269141,9606,ENSP00000339004,9606,ENSP00000349723,9606,ENSP00000355925,9606,ENSP00000363804,9606,ENSP00000374205	CDH2,FOXG1,BCL11B,PROX1,KLF4,TBR1
16	Day 30 +Spinner	GO:0019827	Stem cell population maintenance	3	135	1.79	0.0054	9606,ENSP00000269141,9606,ENSP00000355925,9606,ENSP00000363804	CDH2,PROX1,KLF4
17	Day 30 +Spinner	GO:0060429	Epithelium development	5	1109	1.1	0.0054	9606,ENSP00000269141,9606,ENSP00000349723,9606,ENSP00000355925,9606,ENSP00000363804,9606,ENSP00000374205	CDH2,BCL11B,PROX1,KLF4,TBR1
18	Day 30 +Spinner	GO:0007423	Sensory organ development	4	563	1.3	0.0089	9606,ENSP00000339004,9606,ENSP00000349723,9606,ENSP00000355925,9606,ENSP00000363804	FOXG1,BCL11B,PROX1,KLF4
19	Day 30 +Spinner	GO:0048598	Embryonic morphogenesis	4	571	1.29	0.0091	9606,ENSP00000339004,9606,ENSP00000355925,9606,ENSP00000363804,9606,ENSP00000374205	FOXG1,PROX1,KLF4,TBR1
20	Day 30 +Spinner	GO:0097150	Neuronal stem cell population maintenance	2	23	2.39	0.012	9606,ENSP00000269141,9606,ENSP00000355925	CDH2,PROX1
21	Day 30 +Spinner	GO:0030855	Epithelial cell differentiation	4	673	1.22	0.0159	9606,ENSP00000269141,9606,ENSP00000349723,9606,ENSP00000355925,9606,ENSP00000363804	CDH2,BCL11B,PROX1,KLF4
22	Day 30 +Spinner	GO:0000902	Cell morphogenesis	4	726	1.19	0.0208	9606,ENSP00000269141,9606,ENSP00000339004,9606,ENSP00000349723,9606,ENSP00000355925	CDH2,FOXG1,BCL11B,PROX1
23	Day 30 +Spinner	GO:0042127	Regulation of cell population proliferation	5	1642	0.93	0.0251	9606,ENSP00000269141,9606,ENSP00000339004,9606,ENSP00000349723,9606,ENSP00000355925,9606,ENSP00000363804	CDH2,FOXG1,BCL11B,PROX1,KLF4
24	Day 30 +Spinner	GO:0048513	Animal organ development	6	3197	0.72	0.0361	9606,ENSP00000269141,9606,ENSP00000339004,9606,ENSP00000349723,9606,ENSP00000355925,9606,ENSP00000363804,9606,ENSP00000374205	CDH2,FOXG1,BCL11B,PROX1,KLF4,TBR1
25	Day 30 +Spinner	GO:0048562	Embryonic organ morphogenesis	3	301	1.44	0.0372	9606,ENSP00000339004,9606,ENSP00000355925,9606,ENSP00000374205	FOXG1,PROX1,TBR1
26	Day 30 +Spinner	GO:0000122	Negative regulation of transcription by rna polymerase ii	4	895	1.1	0.0404	9606,ENSP00000339004,9606,ENSP00000355925,9606,ENSP00000363804,9606,ENSP00000374205	FOXG1,PROX1,KLF4,TBR1
27	Day 30 +Spinner	GO:0016477	Cell migration	4	896	1.1	0.0404	9606,ENSP00000269141,9606,ENSP00000339004,9606,ENSP00000349723,9606,ENSP00000355925	CDH2,FOXG1,BCL11B,PROX1
28	Day 30 +Spinner	GO:0043010	Camera-type eye development	3	318	1.42	0.0407	9606,ENSP00000349723,9606,ENSP00000355925,9606,ENSP00000363804	BCL11B,PROX1,KLF4
29	Day 30 +Spinner	GO:2000179	Positive regulation of neural precursor cell proliferation	2	54	2.02	0.0457	9606,ENSP00000339004,9606,ENSP00000355925	FOXG1,PROX1
30	Day 30 +M, platform	#term ID	term description	observed gene count	background gene count	strength	false discovery rate	matching proteins in your network (IDs)	matching proteins in your network (labels)
31	Day 30 +M, platform	GO:0001709	Cell fate determination	5	42	2.25	1.04e-06	9606,ENSP00000259915,9606,ENSP00000339004,9606,ENSP00000355925,9606,ENSP00000363804,9606,ENSP00000404100	POU5F1,FOXG1,PROX1,KLF4,PAX6
32	Day 30 +M, platform	GO:0007420	Brain development	8	745	1.21	2.62e-05	9606,ENSP00000242480,9606,ENSP00000269141,9606,ENSP00000331040,9606,ENSP00000339004,9606,ENSP00000355925,9606,ENSP00000380958,9606,ENSP00000404100,9606,ENSP00000441691	EGR2,CDH2,OLIG2,FOXG1,PROX1,MBP,PAX6,ITGAM
33	Day 30 +M, platform	GO:0045165	Cell fate commitment	6	248	1.56	2.62e-05	9606,ENSP00000259915,9606,ENSP00000331040,9606,ENSP00000339004,9606,ENSP00000355925,9606,ENSP00000363804,9606,ENSP00000404100	POU5F1,OLIG2,FOXG1,PROX1,KLF4,PAX6
34	Day 30 +M, platform	GO:0048513	Animal organ development	12	3197	0.75	2.62e-05	9606,ENSP00000242480,9606,ENSP00000259915,9606,ENSP00000269141,9606,ENSP00000320295,9606,ENSP00000331040,9606,ENSP00000339004,9606,ENSP00000355925,9606,ENSP00000363804,9606,ENSP00000380958,9606,ENSP00000404100,9606,ENSP00000441691,9606,ENSP00000479618	EGR2,POU5F1,CDH2,TUBB3,OLIG2,FOXG1,PROX1,KLF4,MBP,PAX6,ITGAM,MYC
35	Day 30 +M, platform	GO:0051094	Positive regulation of developmental process	9	1389	0.99	5.54e-05	9606,ENSP00000242480,9606,ENSP00000259915,9606,ENSP00000269141,9606,ENSP00000331040,9606,ENSP00000339004,9606,ENSP00000355925,9606,ENSP00000363804,9606,ENSP00000404100,9606,ENSP00000479618	EGR2,POU5F1,CDH2,OLIG2,FOXG1,PROX1,KLF4,PAX6,MYC
36	Day 30 +M, platform	GO:2000026	Regulation of multicellular organismal development	10	2096	0.86	7.86e-05	9606,ENSP00000242480,9606,ENSP00000259915,9606,ENSP00000269141,9606,ENSP00000331040,9606,ENSP00000339004,9606,ENSP00000355925,9606,ENSP00000363804,9606,ENSP00000380958,9606,ENSP00000404100,9606,ENSP00000479618	EGR2,POU5F1,CDH2,OLIG2,FOXG1,PROX1,KLF4,MBP,PAX6,MYC
37	Day 30 +M, platform	GO:0030900	Forebrain development	6	387	1.37	0.00014	9606,ENSP00000269141,9606,ENSP00000331040,9606,ENSP00000339004,9606,ENSP00000355925,9606,ENSP00000404100,9606,ENSP00000441691	CDH2,OLIG2,FOXG1,PROX1,PAX6,ITGAM
38	Day 30 +M, platform	GO:0007399	Nervous system development	10	2371	0.8	0.00018	9606,ENSP00000242480,9606,ENSP00000269141,9606,ENSP00000320295,9606,ENSP00000331040,9606,ENSP00000339004,9606,ENSP00000355925,9606,ENSP00000363804,9606,ENSP00000380958,9606,ENSP00000404100,9606,ENSP00000441691	EGR2,CDH2,TUBB3,OLIG2,FOXG1,PROX1,KLF4,MBP,PAX6,ITGAM
39	Day 30 +M, platform	GO:0009888	Tissue development	9	1760	0.89	0.00022	9606,ENSP00000242480,9606,ENSP00000259915,9606,ENSP00000269141,9606,ENSP00000320295,9606,ENSP00000355925,9606,ENSP00000363804,9606,ENSP00000404100,9606,ENSP00000441691,9606,ENSP00000479618	EGR2,POU5F1,CDH2,TUBB3,PROX1,KLF4,PAX6,ITGAM,MYC
40	Day 30 +M, platform	GO:0051240	Positive regulation of multicellular organismal process	9	1770	0.88	0.00022	9606,ENSP00000242480,9606,ENSP00000259915,9606,ENSP00000331040,9606,ENSP00000339004,9606,ENSP00000355925,9606,ENSP00000363804,9606,ENSP00000380958,9606,ENSP00000404100,9606,ENSP00000479618	EGR2,POU5F1,OLIG2,FOXG1,PROX1,KLF4,MBP,PAX6,MYC
41	Day 30 +M, platform	GO:0042063	Gliogenesis	5	228	1.52	0.00025	9606,ENSP00000242480,9606,ENSP00000269141,9606,ENSP00000331040,9606,ENSP00000339004,9606,ENSP00000404100	EGR2,CDH2,OLIG2,FOXG1,PAX6
42	Day 30 +M, platform	GO:2000177	Regulation of neural precursor cell proliferation	4	88	1.84	0.00027	9606,ENSP00000269141,9606,ENSP00000339004,9606,ENSP00000355925,9606,ENSP00000404100	CDH2,FOXG1,PROX1,PAX6
43	Day 30 +M, platform	GO:0045595	Regulation of cell differentiation	9	1874	0.86	0.00028	9606,ENSP00000242480,9606,ENSP00000259915,9606,ENSP00000269141,9606,ENSP00000331040,9606,ENSP00000339004,9606,ENSP00000355925,9606,ENSP00000363804,9606,ENSP00000404100,9606,ENSP00000479618	EGR2,POU5F1,CDH2,OLIG2,FOXG1,PROX1,KLF4,PAX6,MYC
44	Day 30 +M, platform	GO:0050767	Regulation of neurogenesis	7	828	1.1	0.00028	9606,ENSP00000242480,9606,ENSP00000269141,9606,ENSP00000331040,9606,ENSP00000339004,9606,ENSP00000355925,9606,ENSP00000363804,9606,ENSP00000404100	EGR2,CDH2,OLIG2,FOXG1,PROX1,KLF4,PAX6
45	Day 30 +M, platform	GO:0000122	Negative regulation of transcription by rna polymerase ii	7	895	1.07	0.00039	9606,ENSP00000259915,9606,ENSP00000331040,9606,ENSP00000339004,9606,ENSP00000355925,9606,ENSP00000363804,9606,ENSP00000404100,9606,ENSP00000479618	POU5F1,OLIG2,FOXG1,PROX1,KLF4,PAX6,MYC
46	Day 30 +M, platform	GO:0009653	Anatomical structure morphogenesis	9	2165	0.8	0.00066	9606,ENSP00000242480,9606,ENSP00000259915,9606,ENSP00000269141,9606,ENSP00000320295,9606,ENSP00000339004,9606,ENSP00000355925,9606,ENSP00000363804,9606,ENSP00000404100,9606,ENSP00000479618	EGR2,POU5F1,CDH2,TUBB3,FOXG1,PROX1,KLF4,PAX6,MYC
47	Day 30 +M, platform	GO:0048699	Generation of neurons	8	1551	0.89	0.00076	9606,ENSP00000242480,9606,ENSP00000269141,9606,ENSP00000320295,9606,ENSP00000331040,9606,ENSP00000339004,9606,ENSP00000355925,9606,ENSP00000363804,9606,ENSP00000404100	EGR2,CDH2,TUBB3,OLIG2,FOXG1,PROX1,KLF4,PAX6
48	Day 30 +M, platform	GO:0019827	Stem cell population maintenance	4	135	1.65	0.00085	9606,ENSP00000259915,9606,ENSP00000269141,9606,ENSP00000355925,9606,ENSP00000363804	POU5F1,CDH2,PROX1,KLF4
49	Day 30 +M, platform	GO:0045664	Regulation of neuron differentiation	6	665	1.13	0.001	9606,ENSP00000269141,9606,ENSP00000331040,9606,ENSP00000339004,9606,ENSP00000355925,9606,ENSP00000363804,9606,ENSP00000404100	CDH2,OLIG2,FOXG1,PROX1,KLF4,PAX6
50	Day 30 +M, platform	GO:0000902	Cell morphogenesis	6	726	1.09	0.0015	9606,ENSP00000242480,9606,ENSP00000269141,9606,ENSP00000320295,9606,ENSP00000339004,9606,ENSP00000355925,9606,ENSP00000404100	EGR2,CDH2,TUBB3,FOXG1,PROX1,PAX6
51	Day 30 +M, platform	GO:0021543	Pallium development	4	171	1.55	0.0017	9606,ENSP00000269141,9606,ENSP00000339004,9606,ENSP00000355925,9606,ENSP00000404100	CDH2,FOXG1,PROX1,PAX6
52	Day 30 +M, platform	GO:0010001	Glial cell differentiation	4	178	1.53	0.0019	9606,ENSP00000242480,9606,ENSP00000269141,9606,ENSP00000331040,9606,ENSP00000404100	EGR2,CDH2,OLIG2,PAX6
53	Day 30 +M, platform	GO:0021953	Central nervous system neuron differentiation	4	183	1.52	0.002	9606,ENSP00000331040,9606,ENSP00000339004,9606,ENSP00000355925,9606,ENSP00000404100	OLIG2,FOXG1,PROX1,PAX6
54	Day 30 +M, platform	GO:0040011	Locomotion	7	1251	0.93	0.002	9606,ENSP00000242480,9606,ENSP00000269141,9606,ENSP00000320295,9606,ENSP00000339004,9606,ENSP00000355925,9606,ENSP00000404100,9606,ENSP00000441691	EGR2,CDH2,TUBB3,FOXG1,PROX1,PAX6,ITGAM
55	Day 30 +M, platform	GO:0009786	Regulation of asymmetric cell division	2	4	2.88	0.0021	9606,ENSP00000259915,9606,ENSP00000404100	POU5F1,PAX6
56	Day 30 +M, platform	GO:2000179	Positive regulation of neural precursor cell proliferation	3	54	1.92	0.0022	9606,ENSP00000339004,9606,ENSP00000355925,9606,ENSP00000404100	FOXG1,PROX1,PAX6
57	Day 30 +M, platform	GO:0021778	Oligodendrocyte cell fate specification	2	5	2.78	0.0026	9606,ENSP00000331040,9606,ENSP00000404100	OLIG2,PAX6
58	Day 30 +M, platform	GO:0030154	Cell differentiation	10	3702	0.61	0.0028	9606,ENSP00000242480,9606,ENSP00000259915,9606,ENSP00000269141,9606,ENSP00000320295,9606,ENSP00000331040,9606,ENSP00000339004,9606,ENSP00000355925,9606,ENSP00000363804,9606,ENSP00000404100,9606,ENSP00000441691	EGR2,POU5F1,CDH2,TUBB3,OLIG2,FOXG1,PROX1,KLF4,PAX6,ITGAM
59	Day 30 +M, platform	GO:0050769	Positive regulation of neurogenesis	5	479	1.2	0.0028	9606,ENSP00000242480,9606,ENSP00000331040,9606,ENSP00000339004,9606,ENSP00000355925,9606,ENSP00000404100	EGR2,OLIG2,FOXG1,PROX1,PAX6
60	Day 30 +M, platform	GO:0048663	Neuron fate commitment	3	66	1.84	0.0031	9606,ENSP00000331040,9606,ENSP00000339004,9606,ENSP00000404100	OLIG2,FOXG1,PAX6
61	Day 30 +M, platform	GO:0065009	Regulation of molecular function	11	4913	0.53	0.0031	9606,ENSP00000237014,9606,ENSP00000242480,9606,ENSP00000259915,9606,ENSP00000331040,9606,ENSP00000339004,9606,ENSP00000355925,9606,ENSP00000363804,9606,ENSP00000380958,9606,ENSP00000404100,9606,ENSP00000441691,9606,ENSP00000479618	TTR,EGR2,POU5F1,OLIG2,FOXG1,PROX1,KLF4,MBP,PAX6,ITGAM,MYC
62	Day 30 +M, platform	GO:1904798	Positive regulation of core promoter binding	2	7	2.63	0.0037	9606,ENSP00000363804,9606,ENSP00000404100	KLF4,PAX6
63	Day 30 +M, platform	GO:0006928	Movement of cell or subcellular component	7	1501	0.85	0.0043	9606,ENSP00000242480,9606,ENSP00000269141,9606,ENSP00000320295,9606,ENSP00000339004,9606,ENSP00000355925,9606,ENSP00000404100,9606,ENSP00000441691	EGR2,CDH2,TUBB3,FOXG1,PROX1,PAX6,ITGAM
64	Day 30 +M, platform	GO:0000904	Cell morphogenesis involved in differentiation	5	566	1.12	0.0047	9606,ENSP00000242480,9606,ENSP00000320295,9606,ENSP00000339004,9606,ENSP00000355925,9606,ENSP00000404100	EGR2,TUBB3,FOXG1,PROX1,PAX6
65	Day 30 +M, platform	GO:0045597	Positive regulation of cell differentiation	6	993	0.96	0.0047	9606,ENSP00000242480,9606,ENSP00000269141,9606,ENSP00000331040,9606,ENSP00000339004,9606,ENSP00000355925,9606,ENSP00000404100	EGR2,CDH2,OLIG2,FOXG1,PROX1,PAX6
66	Day 30 +M, platform	GO:0048598	Embryonic morphogenesis	5	571	1.12	0.0047	9606,ENSP00000259915,9606,ENSP00000339004,9606,ENSP00000355925,9606,ENSP00000363804,9606,ENSP00000404100	POU5F1,FOXG1,PROX1,KLF4,PAX6
67	Day 30 +M, platform	GO:0001708	Cell fate specification	3	87	1.72	0.0051	9606,ENSP00000259915,9606,ENSP00000331040,9606,ENSP00000404100	POU5F1,OLIG2,PAX6
68	Day 30 +M, platform	GO:0007411	Axon guidance	4	275	1.34	0.0051	9606,ENSP00000242480,9606,ENSP00000320295,9606,ENSP00000339004,9606,ENSP00000404100	EGR2,TUBB3,FOXG1,PAX6
69	Day 30 +M, platform	GO:0030182	Neuron differentiation	6	1019	0.95	0.0051	9606,ENSP00000242480,9606,ENSP00000320295,9606,ENSP00000331040,9606,ENSP00000339004,9606,ENSP00000355925,9606,ENSP00000404100	EGR2,TUBB3,OLIG2,FOXG1,PROX1,PAX6
70	Day 30 +M, platform	GO:0034115	Negative regulation of heterotypic cell-cell adhesion	2	10	2.48	0.0051	9606,ENSP00000363804,9606,ENSP00000380958	KLF4,MBP
71	Day 30 +M, platform	GO:0032989	Cellular component morphogenesis	5	614	1.09	0.0058	9606,ENSP00000242480,9606,ENSP00000320295,9606,ENSP00000339004,9606,ENSP00000355925,9606,ENSP00000404100	EGR2,TUBB3,FOXG1,PROX1,PAX6
72	Day 30 +M, platform	GO:0022603	Regulation of anatomical structure morphogenesis	6	1095	0.92	0.0066	9606,ENSP00000259915,9606,ENSP00000269141,9606,ENSP00000355925,9606,ENSP00000363804,9606,ENSP00000380958,9606,ENSP00000479618	POU5F1,CDH2,PROX1,KLF4,MBP,MYC
73	Day 30 +M, platform	GO:0002065	Columnar/cuboidal epithelial cell differentiation	3	101	1.65	0.0069	9606,ENSP00000269141,9606,ENSP00000355925,9606,ENSP00000404100	CDH2,PROX1,PAX6
74	Day 30 +M, platform	GO:0051172	Negative regulation of nitrogen compound metabolic process	8	2429	0.7	0.0069	9606,ENSP00000259915,9606,ENSP00000331040,9606,ENSP00000339004,9606,ENSP00000355925,9606,ENSP00000363804,9606,ENSP00000404100,9606,ENSP00000441691,9606,ENSP00000479618	POU5F1,OLIG2,FOXG1,PROX1,KLF4,PAX6,ITGAM,MYC
75	Day 30 +M, platform	GO:0048522	Positive regulation of cellular process	11	5579	0.47	0.0073	9606,ENSP00000242480,9606,ENSP00000259915,9606,ENSP00000269141,9606,ENSP00000331040,9606,ENSP00000339004,9606,ENSP00000355925,9606,ENSP00000363804,9606,ENSP00000380958,9606,ENSP00000404100,9606,ENSP00000441691,9606,ENSP00000479618	EGR2,POU5F1,CDH2,OLIG2,FOXG1,PROX1,KLF4,MBP,PAX6,ITGAM,MYC
76	Day 30 +M, platform	GO:0021510	Spinal cord development	3	110	1.61	0.0083	9606,ENSP00000331040,9606,ENSP00000355925,9606,ENSP00000404100	OLIG2,PROX1,PAX6
77	Day 30 +M, platform	GO:0042552	Myelination	3	111	1.61	0.0085	9606,ENSP00000242480,9606,ENSP00000331040,9606,ENSP00000380958	EGR2,OLIG2,MBP
78	Day 30 +M, platform	GO:0031325	Positive regulation of cellular metabolic process	9	3413	0.6	0.0087	9606,ENSP00000242480,9606,ENSP00000259915,9606,ENSP00000269141,9606,ENSP00000355925,9606,ENSP00000363804,9606,ENSP00000380958,9606,ENSP00000404100,9606,ENSP00000441691,9606,ENSP00000479618	EGR2,POU5F1,CDH2,PROX1,KLF4,MBP,PAX6,ITGAM,MYC
79	Day 30 +M, platform	GO:0021987	Cerebral cortex development	3	116	1.59	0.0092	9606,ENSP00000269141,9606,ENSP00000339004,9606,ENSP00000404100	CDH2,FOXG1,PAX6
80	Day 30 +M, platform	GO:0060850	Regulation of transcription involved in cell fate commitment	2	16	2.27	0.0094	9606,ENSP00000355925,9606,ENSP00000404100	PROX1,PAX6
81	Day 30 +M, platform	GO:2000341	Regulation of chemokine (c-x-c motif) ligand 2 production	2	16	2.27	0.0094	9606,ENSP00000363804,9606,ENSP00000380958	KLF4,MBP
82	Day 30 +M, platform	GO:0014013	Regulation of gliogenesis	3	119	1.58	0.0095	9606,ENSP00000242480,9606,ENSP00000269141,9606,ENSP00000331040	EGR2,CDH2,OLIG2
83	Day 30 +M, platform	GO:0051171	Regulation of nitrogen compound metabolic process	11	5836	0.45	0.0101	9606,ENSP00000242480,9606,ENSP00000259915,9606,ENSP00000269141,9606,ENSP00000331040,9606,ENSP00000339004,9606,ENSP00000355925,9606,ENSP00000363804,9606,ENSP00000380958,9606,ENSP00000404100,9606,ENSP00000441691,9606,ENSP00000479618	EGR2,POU5F1,CDH2,OLIG2,FOXG1,PROX1,KLF4,MBP,PAX6,ITGAM,MYC
84	Day 30 +M, platform	GO:0031324	Negative regulation of cellular metabolic process	8	2630	0.66	0.0106	9606,ENSP00000259915,9606,ENSP00000331040,9606,ENSP00000339004,9606,ENSP00000355925,9606,ENSP00000363804,9606,ENSP00000404100,9606,ENSP00000441691,9606,ENSP00000479618	POU5F1,OLIG2,FOXG1,PROX1,KLF4,PAX6,ITGAM,MYC
85	Day 30 +M, platform	GO:0045944	Positive regulation of transcription by rna polymerase ii	6	1253	0.86	0.0116	9606,ENSP00000242480,9606,ENSP00000259915,9606,ENSP00000355925,9606,ENSP00000363804,9606,ENSP00000404100,9606,ENSP00000479618	EGR2,POU5F1,PROX1,KLF4,PAX6,MYC
86	Day 30 +M, platform	GO:0080090	Regulation of primary metabolic process	11	6032	0.44	0.0135	9606,ENSP00000242480,9606,ENSP00000259915,9606,ENSP00000269141,9606,ENSP00000331040,9606,ENSP00000339004,9606,ENSP00000355925,9606,ENSP00000363804,9606,ENSP00000380958,9606,ENSP00000404100,9606,ENSP00000441691,9606,ENSP00000479618	EGR2,POU5F1,CDH2,OLIG2,FOXG1,PROX1,KLF4,MBP,PAX6,ITGAM,MYC
87	Day 30 +M, platform	GO:0002052	Positive regulation of neuroblast proliferation	2	23	2.12	0.0165	9606,ENSP00000339004,9606,ENSP00000404100	FOXG1,PAX6
88	Day 30 +M, platform	GO:0048523	Negative regulation of cellular process	10	4874	0.49	0.0165	9606,ENSP00000259915,9606,ENSP00000269141,9606,ENSP00000331040,9606,ENSP00000339004,9606,ENSP00000355925,9606,ENSP00000363804,9606,ENSP00000380958,9606,ENSP00000404100,9606,ENSP00000441691,9606,ENSP00000479618	POU5F1,CDH2,OLIG2,FOXG1,PROX1,KLF4,MBP,PAX6,ITGAM,MYC
89	Day 30 +M, platform	GO:0097150	Neuronal stem cell population maintenance	2	23	2.12	0.0165	9606,ENSP00000269141,9606,ENSP00000355925	CDH2,PROX1
90	Day 30 +M, platform	GO:0031323	Regulation of cellular metabolic process	11	6239	0.42	0.0177	9606,ENSP00000242480,9606,ENSP00000259915,9606,ENSP00000269141,9606,ENSP00000331040,9606,ENSP00000339004,9606,ENSP00000355925,9606,ENSP00000363804,9606,ENSP00000380958,9606,ENSP00000404100,9606,ENSP00000441691,9606,ENSP00000479618	EGR2,POU5F1,CDH2,OLIG2,FOXG1,PROX1,KLF4,MBP,PAX6,ITGAM,MYC
91	Day 30 +M, platform	GO:0048596	Embryonic camera-type eye morphogenesis	2	28	2.03	0.0216	9606,ENSP00000355925,9606,ENSP00000404100	PROX1,PAX6
92	Day 30 +M, platform	GO:0060795	Cell fate commitment involved in formation of primary germ layer	2	28	2.03	0.0216	9606,ENSP00000259915,9606,ENSP00000363804	POU5F1,KLF4
93	Day 30 +M, platform	GO:0048646	Anatomical structure formation involved in morphogenesis	5	883	0.93	0.0218	9606,ENSP00000242480,9606,ENSP00000259915,9606,ENSP00000355925,9606,ENSP00000363804,9606,ENSP00000404100	EGR2,POU5F1,PROX1,KLF4,PAX6
94	Day 30 +M, platform	GO:0016477	Cell migration	5	896	0.92	0.0231	9606,ENSP00000269141,9606,ENSP00000339004,9606,ENSP00000355925,9606,ENSP00000404100,9606,ENSP00000441691	CDH2,FOXG1,PROX1,PAX6,ITGAM
95	Day 30 +M, platform	GO:0021522	Spinal cord motor neuron differentiation	2	35	1.93	0.0304	9606,ENSP00000331040,9606,ENSP00000404100	OLIG2,PAX6
96	Day 30 +M, platform	GO:0009887	Animal organ morphogenesis	5	967	0.89	0.031	9606,ENSP00000269141,9606,ENSP00000339004,9606,ENSP00000355925,9606,ENSP00000404100,9606,ENSP00000479618	CDH2,FOXG1,PROX1,PAX6,MYC
97	Day 30 +M, platform	GO:0051302	Regulation of cell division	3	197	1.36	0.0311	9606,ENSP00000259915,9606,ENSP00000404100,9606,ENSP00000479618	POU5F1,PAX6,MYC
98	Day 30 +M, platform	GO:0051973	Positive regulation of telomerase activity	2	36	1.92	0.0313	9606,ENSP00000363804,9606,ENSP00000479618	KLF4,MYC
99	Day 30 +M, platform	GO:0051093	Negative regulation of developmental process	5	983	0.88	0.0326	9606,ENSP00000331040,9606,ENSP00000339004,9606,ENSP00000363804,9606,ENSP00000404100,9606,ENSP00000479618	OLIG2,FOXG1,KLF4,PAX6,MYC
100	Day 30 +M, platform	GO:0010628	Positive regulation of gene expression	7	2337	0.65	0.0329	9606,ENSP00000242480,9606,ENSP00000259915,9606,ENSP00000355925,9606,ENSP00000363804,9606,ENSP00000380958,9606,ENSP00000404100,9606,ENSP00000479618	EGR2,POU5F1,PROX1,KLF4,MBP,PAX6,MYC
101	Day 30 +M, platform	GO:0051173	Positive regulation of nitrogen compound metabolic process	8	3239	0.57	0.0338	9606,ENSP00000242480,9606,ENSP00000259915,9606,ENSP00000269141,9606,ENSP00000355925,9606,ENSP00000363804,9606,ENSP00000380958,9606,ENSP00000404100,9606,ENSP00000479618	EGR2,POU5F1,CDH2,PROX1,KLF4,MBP,PAX6,MYC
102	Day 30 +M, platform	GO:0016043	Cellular component organization	10	5447	0.44	0.034	9606,ENSP00000237014,9606,ENSP00000242480,9606,ENSP00000269141,9606,ENSP00000320295,9606,ENSP00000339004,9606,ENSP00000355925,9606,ENSP00000380958,9606,ENSP00000404100,9606,ENSP00000441691,9606,ENSP00000479618	TTR,EGR2,CDH2,TUBB3,FOXG1,PROX1,MBP,PAX6,ITGAM,MYC
103	Day 30 +M, platform	GO:0002067	Glandular epithelial cell differentiation	2	40	1.88	0.0347	9606,ENSP00000355925,9606,ENSP00000404100	PROX1,PAX6
104	Day 30 +M, platform	GO:0042127	Regulation of cell population proliferation	6	1642	0.74	0.0351	9606,ENSP00000269141,9606,ENSP00000339004,9606,ENSP00000355925,9606,ENSP00000363804,9606,ENSP00000404100,9606,ENSP00000479618	CDH2,FOXG1,PROX1,KLF4,PAX6,MYC
105	Day 30 +M, platform	GO:0042221	Response to chemical	9	4333	0.5	0.0365	9606,ENSP00000242480,9606,ENSP00000259915,9606,ENSP00000320295,9606,ENSP00000339004,9606,ENSP00000363804,9606,ENSP00000380958,9606,ENSP00000404100,9606,ENSP00000441691,9606,ENSP00000479618	EGR2,POU5F1,TUBB3,FOXG1,KLF4,MBP,PAX6,ITGAM,MYC
106	Day 30 +M, platform	GO:0007423	Sensory organ development	4	563	1.03	0.0374	9606,ENSP00000339004,9606,ENSP00000355925,9606,ENSP00000363804,9606,ENSP00000404100	FOXG1,PROX1,KLF4,PAX6
107	Day 30 +M, platform	GO:0045665	Negative regulation of neuron differentiation	3	222	1.31	0.0374	9606,ENSP00000331040,9606,ENSP00000339004,9606,ENSP00000404100	OLIG2,FOXG1,PAX6
108	Day 30 +M, platform	GO:0045687	Positive regulation of glial cell differentiation	2	43	1.85	0.0374	9606,ENSP00000242480,9606,ENSP00000331040	EGR2,OLIG2
109	Day 30 +M, platform	GO:0021879	Forebrain neuron differentiation	2	46	1.82	0.0408	9606,ENSP00000339004,9606,ENSP00000404100	FOXG1,PAX6
110	Day 30 +M, platform	GO:0050794	Regulation of cellular process	13	10932	0.25	0.0454	9606,ENSP00000237014,9606,ENSP00000242480,9606,ENSP00000259915,9606,ENSP00000269141,9606,ENSP00000320295,9606,ENSP00000331040,9606,ENSP00000339004,9606,ENSP00000355925,9606,ENSP00000363804,9606,ENSP00000380958,9606,ENSP00000404100,9606,ENSP00000441691,9606,ENSP00000479618	TTR,EGR2,POU5F1,CDH2,TUBB3,OLIG2,FOXG1,PROX1,KLF4,MBP,PAX6,ITGAM,MYC
111	Day 30 +M, platform	GO:0060429	Epithelium development	5	1109	0.83	0.0454	9606,ENSP00000269141,9606,ENSP00000355925,9606,ENSP00000363804,9606,ENSP00000404100,9606,ENSP00000479618	CDH2,PROX1,KLF4,PAX6,MYC
112	Day 30 +M, platform	GO:1902893	Regulation of pri-mirna transcription by rna polymerase ii	2	52	1.76	0.0483	9606,ENSP00000259915,9606,ENSP00000363804	POU5F1,KLF4
113	Day 60 +Spinner	#term ID	term description	observed gene count	background gene count	strength	false discovery rate	matching proteins in your network (IDs)	matching proteins in your network (labels)
114	Day 60 +Spinner	GO:0009653	Anatomical structure morphogenesis	9	2165	0.87	0.0015	9606,ENSP00000242480,9606,ENSP00000259915,9606,ENSP00000269141,9606,ENSP00000349723,9606,ENSP00000353508,9606,ENSP00000357206,9606,ENSP00000363804,9606,ENSP00000404100,9606,ENSP00000479618	EGR2,POU5F1,CDH2,BCL11B,MAP2,NES,KLF4,PAX6,MYC
115	Day 60 +Spinner	GO:0000902	Cell morphogenesis	6	726	1.17	0.0058	9606,ENSP00000242480,9606,ENSP00000269141,9606,ENSP00000349723,9606,ENSP00000353508,9606,ENSP00000357206,9606,ENSP00000404100	EGR2,CDH2,BCL11B,MAP2,NES,PAX6
116	Day 60 +Spinner	GO:0045595	Regulation of cell differentiation	8	1874	0.88	0.0058	9606,ENSP00000242480,9606,ENSP00000259915,9606,ENSP00000269141,9606,ENSP00000349723,9606,ENSP00000353508,9606,ENSP00000363804,9606,ENSP00000404100,9606,ENSP00000479618	EGR2,POU5F1,CDH2,BCL11B,MAP2,KLF4,PAX6,MYC
117	Day 60 +Spinner	GO:0001709	Cell fate determination	3	42	2.1	0.0059	9606,ENSP00000259915,9606,ENSP00000363804,9606,ENSP00000404100	POU5F1,KLF4,PAX6
118	Day 60 +Spinner	GO:0048731	System development	10	4426	0.6	0.0059	9606,ENSP00000242480,9606,ENSP00000259915,9606,ENSP00000269141,9606,ENSP00000349723,9606,ENSP00000353508,9606,ENSP00000357206,9606,ENSP00000363804,9606,ENSP00000404100,9606,ENSP00000463653,9606,ENSP00000479618	EGR2,POU5F1,CDH2,BCL11B,MAP2,NES,KLF4,PAX6,RBFOX3,MYC
119	Day 60 +Spinner	GO:0050767	Regulation of neurogenesis	6	828	1.11	0.0059	9606,ENSP00000242480,9606,ENSP00000269141,9606,ENSP00000349723,9606,ENSP00000353508,9606,ENSP00000363804,9606,ENSP00000404100	EGR2,CDH2,BCL11B,MAP2,KLF4,PAX6
120	Day 60 +Spinner	GO:2000026	Regulation of multicellular organismal development	8	2096	0.83	0.0059	9606,ENSP00000242480,9606,ENSP00000259915,9606,ENSP00000269141,9606,ENSP00000349723,9606,ENSP00000353508,9606,ENSP00000363804,9606,ENSP00000404100,9606,ENSP00000479618	EGR2,POU5F1,CDH2,BCL11B,MAP2,KLF4,PAX6,MYC
121	Day 60 +Spinner	GO:0007399	Nervous system development	8	2371	0.78	0.0069	9606,ENSP00000242480,9606,ENSP00000269141,9606,ENSP00000349723,9606,ENSP00000353508,9606,ENSP00000357206,9606,ENSP00000363804,9606,ENSP00000404100,9606,ENSP00000463653	EGR2,CDH2,BCL11B,MAP2,NES,KLF4,PAX6,RBFOX3
122	Day 60 +Spinner	GO:0007417	Central nervous system development	6	988	1.03	0.0069	9606,ENSP00000242480,9606,ENSP00000269141,9606,ENSP00000349723,9606,ENSP00000353508,9606,ENSP00000357206,9606,ENSP00000404100	EGR2,CDH2,BCL11B,MAP2,NES,PAX6
123	Day 60 +Spinner	GO:0009786	Regulation of asymmetric cell division	2	4	2.95	0.0069	9606,ENSP00000259915,9606,ENSP00000404100	POU5F1,PAX6
124	Day 60 +Spinner	GO:0048858	Cell projection morphogenesis	5	503	1.25	0.0069	9606,ENSP00000242480,9606,ENSP00000349723,9606,ENSP00000353508,9606,ENSP00000357206,9606,ENSP00000404100	EGR2,BCL11B,MAP2,NES,PAX6
125	Day 60 +Spinner	GO:0045165	Cell fate commitment	4	248	1.46	0.0071	9606,ENSP00000259915,9606,ENSP00000349723,9606,ENSP00000363804,9606,ENSP00000404100	POU5F1,BCL11B,KLF4,PAX6
126	Day 60 +Spinner	GO:0009888	Tissue development	7	1760	0.85	0.0083	9606,ENSP00000242480,9606,ENSP00000259915,9606,ENSP00000269141,9606,ENSP00000349723,9606,ENSP00000363804,9606,ENSP00000404100,9606,ENSP00000479618	EGR2,POU5F1,CDH2,BCL11B,KLF4,PAX6,MYC
127	Day 60 +Spinner	GO:0021902	Commitment of neuronal cell to specific neuron type in forebrain	2	7	2.71	0.0083	9606,ENSP00000349723,9606,ENSP00000404100	BCL11B,PAX6
128	Day 60 +Spinner	GO:0031077	Post-embryonic camera-type eye development	2	7	2.71	0.0083	9606,ENSP00000349723,9606,ENSP00000363804	BCL11B,KLF4
129	Day 60 +Spinner	GO:1904798	Positive regulation of core promoter binding	2	7	2.71	0.0083	9606,ENSP00000363804,9606,ENSP00000404100	KLF4,PAX6
130	Day 60 +Spinner	GO:2000177	Regulation of neural precursor cell proliferation	3	88	1.78	0.0087	9606,ENSP00000269141,9606,ENSP00000357206,9606,ENSP00000404100	CDH2,NES,PAX6
131	Day 60 +Spinner	GO:0045664	Regulation of neuron differentiation	5	665	1.13	0.0093	9606,ENSP00000269141,9606,ENSP00000349723,9606,ENSP00000353508,9606,ENSP00000363804,9606,ENSP00000404100	CDH2,BCL11B,MAP2,KLF4,PAX6
132	Day 60 +Spinner	GO:0043010	Camera-type eye development	4	318	1.35	0.0102	9606,ENSP00000349723,9606,ENSP00000357206,9606,ENSP00000363804,9606,ENSP00000404100	BCL11B,NES,KLF4,PAX6
133	Day 60 +Spinner	GO:0007420	Brain development	5	745	1.08	0.0133	9606,ENSP00000242480,9606,ENSP00000269141,9606,ENSP00000349723,9606,ENSP00000357206,9606,ENSP00000404100	EGR2,CDH2,BCL11B,NES,PAX6
134	Day 60 +Spinner	GO:0007409	Axonogenesis	4	384	1.27	0.0153	9606,ENSP00000242480,9606,ENSP00000349723,9606,ENSP00000353508,9606,ENSP00000404100	EGR2,BCL11B,MAP2,PAX6
135	Day 60 +Spinner	GO:0051094	Positive regulation of developmental process	6	1389	0.89	0.0153	9606,ENSP00000242480,9606,ENSP00000259915,9606,ENSP00000269141,9606,ENSP00000363804,9606,ENSP00000404100,9606,ENSP00000479618	EGR2,POU5F1,CDH2,KLF4,PAX6,MYC
136	Day 60 +Spinner	GO:0051098	Regulation of binding	4	373	1.28	0.0153	9606,ENSP00000353508,9606,ENSP00000357206,9606,ENSP00000363804,9606,ENSP00000404100	MAP2,NES,KLF4,PAX6
137	Day 60 +Spinner	GO:0019827	Stem cell population maintenance	3	135	1.6	0.017	9606,ENSP00000259915,9606,ENSP00000269141,9606,ENSP00000363804	POU5F1,CDH2,KLF4
138	Day 60 +Spinner	GO:0048513	Animal organ development	8	3197	0.65	0.017	9606,ENSP00000242480,9606,ENSP00000259915,9606,ENSP00000269141,9606,ENSP00000349723,9606,ENSP00000357206,9606,ENSP00000363804,9606,ENSP00000404100,9606,ENSP00000479618	EGR2,POU5F1,CDH2,BCL11B,NES,KLF4,PAX6,MYC
139	Day 60 +Spinner	GO:0042127	Regulation of cell population proliferation	6	1642	0.81	0.0301	9606,ENSP00000269141,9606,ENSP00000349723,9606,ENSP00000357206,9606,ENSP00000363804,9606,ENSP00000404100,9606,ENSP00000479618	CDH2,BCL11B,NES,KLF4,PAX6,MYC
140	Day 60 +Spinner	GO:0010001	Glial cell differentiation	3	178	1.48	0.0304	9606,ENSP00000242480,9606,ENSP00000269141,9606,ENSP00000404100	EGR2,CDH2,PAX6
141	Day 60 +Spinner	GO:0021953	Central nervous system neuron differentiation	3	183	1.46	0.0304	9606,ENSP00000349723,9606,ENSP00000353508,9606,ENSP00000404100	BCL11B,MAP2,PAX6
142	Day 60 +Spinner	GO:0060795	Cell fate commitment involved in formation of primary germ layer	2	28	2.1	0.0304	9606,ENSP00000259915,9606,ENSP00000363804	POU5F1,KLF4
143	Day 60 +Spinner	GO:0065009	Regulation of molecular function	9	4913	0.51	0.0304	9606,ENSP00000237014,9606,ENSP00000242480,9606,ENSP00000259915,9606,ENSP00000349723,9606,ENSP00000353508,9606,ENSP00000357206,9606,ENSP00000363804,9606,ENSP00000404100,9606,ENSP00000479618	TTR,EGR2,POU5F1,BCL11B,MAP2,NES,KLF4,PAX6,MYC
144	Day 60 +Spinner	GO:0051302	Regulation of cell division	3	197	1.43	0.0355	9606,ENSP00000259915,9606,ENSP00000404100,9606,ENSP00000479618	POU5F1,PAX6,MYC
145	Day 60 +Spinner	GO:0048869	Cellular developmental process	8	3757	0.58	0.0369	9606,ENSP00000242480,9606,ENSP00000259915,9606,ENSP00000269141,9606,ENSP00000349723,9606,ENSP00000353508,9606,ENSP00000357206,9606,ENSP00000363804,9606,ENSP00000404100	EGR2,POU5F1,CDH2,BCL11B,MAP2,NES,KLF4,PAX6
146	Day 60 +Spinner	GO:0022603	Regulation of anatomical structure morphogenesis	5	1095	0.91	0.04	9606,ENSP00000259915,9606,ENSP00000269141,9606,ENSP00000353508,9606,ENSP00000363804,9606,ENSP00000479618	POU5F1,CDH2,MAP2,KLF4,MYC
147	Day 60 +Spinner	GO:0051973	Positive regulation of telomerase activity	2	36	1.99	0.04	9606,ENSP00000363804,9606,ENSP00000479618	KLF4,MYC
148	Day 60 +Spinner	GO:0060429	Epithelium development	5	1109	0.9	0.04	9606,ENSP00000269141,9606,ENSP00000349723,9606,ENSP00000363804,9606,ENSP00000404100,9606,ENSP00000479618	CDH2,BCL11B,KLF4,PAX6,MYC
149	Day 60 +Spinner	GO:0031076	Embryonic camera-type eye development	2	39	1.96	0.0446	9606,ENSP00000357206,9606,ENSP00000404100	NES,PAX6
150	Day 120 +Static	#term ID	term description	observed gene count	background gene count	strength	false discovery rate	matching proteins in your network (IDs)	matching proteins in your network (labels)
151	Day 120 +Static	GO:0010001	Glial cell differentiation	5	178	1.74	0.00021	9606,ENSP00000242480,9606,ENSP00000269141,9606,ENSP00000291700,9606,ENSP00000323588,9606,ENSP00000331040	EGR2,CDH2,S100B,SOX2,OLIG2
152	Day 120 +Static	GO:0007417	Central nervous system development	7	988	1.14	0.00035	9606,ENSP00000242480,9606,ENSP00000269141,9606,ENSP00000291700,9606,ENSP00000323588,9606,ENSP00000331040,9606,ENSP00000353508,9606,ENSP00000357206	EGR2,CDH2,S100B,SOX2,OLIG2,MAP2,NES
153	Day 120 +Static	GO:0051960	Regulation of nervous system development	7	942	1.16	0.00035	9606,ENSP00000242480,9606,ENSP00000269141,9606,ENSP00000291700,9606,ENSP00000323588,9606,ENSP00000331040,9606,ENSP00000353508,9606,ENSP00000363804	EGR2,CDH2,S100B,SOX2,OLIG2,MAP2,KLF4
154	Day 120 +Static	GO:0045595	Regulation of cell differentiation	8	1874	0.92	0.0007	9606,ENSP00000242480,9606,ENSP00000269141,9606,ENSP00000291700,9606,ENSP00000323588,9606,ENSP00000331040,9606,ENSP00000353508,9606,ENSP00000363804,9606,ENSP00000479618	EGR2,CDH2,S100B,SOX2,OLIG2,MAP2,KLF4,MYC
155	Day 120 +Static	GO:2000026	Regulation of multicellular organismal development	8	2096	0.87	0.0014	9606,ENSP00000242480,9606,ENSP00000269141,9606,ENSP00000291700,9606,ENSP00000323588,9606,ENSP00000331040,9606,ENSP00000353508,9606,ENSP00000363804,9606,ENSP00000479618	EGR2,CDH2,S100B,SOX2,OLIG2,MAP2,KLF4,MYC
156	Day 120 +Static	GO:0009653	Anatomical structure morphogenesis	8	2165	0.86	0.0015	9606,ENSP00000242480,9606,ENSP00000269141,9606,ENSP00000291700,9606,ENSP00000323588,9606,ENSP00000353508,9606,ENSP00000357206,9606,ENSP00000363804,9606,ENSP00000479618	EGR2,CDH2,S100B,SOX2,MAP2,NES,KLF4,MYC
157	Day 120 +Static	GO:0050767	Regulation of neurogenesis	6	828	1.15	0.0015	9606,ENSP00000242480,9606,ENSP00000269141,9606,ENSP00000323588,9606,ENSP00000331040,9606,ENSP00000353508,9606,ENSP00000363804	EGR2,CDH2,SOX2,OLIG2,MAP2,KLF4
158	Day 120 +Static	GO:0051094	Positive regulation of developmental process	7	1389	0.99	0.0015	9606,ENSP00000242480,9606,ENSP00000269141,9606,ENSP00000291700,9606,ENSP00000323588,9606,ENSP00000331040,9606,ENSP00000363804,9606,ENSP00000479618	EGR2,CDH2,S100B,SOX2,OLIG2,KLF4,MYC
159	Day 120 +Static	GO:0007399	Nervous system development	8	2371	0.82	0.0022	9606,ENSP00000242480,9606,ENSP00000269141,9606,ENSP00000291700,9606,ENSP00000323588,9606,ENSP00000331040,9606,ENSP00000353508,9606,ENSP00000357206,9606,ENSP00000363804	EGR2,CDH2,S100B,SOX2,OLIG2,MAP2,NES,KLF4
160	Day 120 +Static	GO:0048699	Generation of neurons	7	1551	0.95	0.0023	9606,ENSP00000242480,9606,ENSP00000269141,9606,ENSP00000291700,9606,ENSP00000323588,9606,ENSP00000331040,9606,ENSP00000353508,9606,ENSP00000363804	EGR2,CDH2,S100B,SOX2,OLIG2,MAP2,KLF4
161	Day 120 +Static	GO:0051093	Negative regulation of developmental process	6	983	1.08	0.0029	9606,ENSP00000291700,9606,ENSP00000323588,9606,ENSP00000331040,9606,ENSP00000353508,9606,ENSP00000363804,9606,ENSP00000479618	S100B,SOX2,OLIG2,MAP2,KLF4,MYC
162	Day 120 +Static	GO:0045664	Regulation of neuron differentiation	5	665	1.17	0.0081	9606,ENSP00000269141,9606,ENSP00000323588,9606,ENSP00000331040,9606,ENSP00000353508,9606,ENSP00000363804	CDH2,SOX2,OLIG2,MAP2,KLF4
163	Day 120 +Static	GO:0051241	Negative regulation of multicellular organismal process	6	1231	0.98	0.0081	9606,ENSP00000291700,9606,ENSP00000323588,9606,ENSP00000331040,9606,ENSP00000353508,9606,ENSP00000363804,9606,ENSP00000479618	S100B,SOX2,OLIG2,MAP2,KLF4,MYC
164	Day 120 +Static	GO:0048731	System development	9	4426	0.6	0.0089	9606,ENSP00000242480,9606,ENSP00000269141,9606,ENSP00000291700,9606,ENSP00000323588,9606,ENSP00000331040,9606,ENSP00000353508,9606,ENSP00000357206,9606,ENSP00000363804,9606,ENSP00000479618	EGR2,CDH2,S100B,SOX2,OLIG2,MAP2,NES,KLF4,MYC
165	Day 120 +Static	GO:0000902	Cell morphogenesis	5	726	1.13	0.0104	9606,ENSP00000242480,9606,ENSP00000269141,9606,ENSP00000291700,9606,ENSP00000353508,9606,ENSP00000357206	EGR2,CDH2,S100B,MAP2,NES
166	Day 120 +Static	GO:0045596	Negative regulation of cell differentiation	5	728	1.13	0.0104	9606,ENSP00000291700,9606,ENSP00000323588,9606,ENSP00000331040,9606,ENSP00000353508,9606,ENSP00000479618	S100B,SOX2,OLIG2,MAP2,MYC
167	Day 120 +Static	GO:0007420	Brain development	5	745	1.12	0.0107	9606,ENSP00000242480,9606,ENSP00000269141,9606,ENSP00000323588,9606,ENSP00000331040,9606,ENSP00000357206	EGR2,CDH2,SOX2,OLIG2,NES
168	Day 120 +Static	GO:0014013	Regulation of gliogenesis	3	119	1.69	0.0147	9606,ENSP00000242480,9606,ENSP00000269141,9606,ENSP00000331040	EGR2,CDH2,OLIG2
169	Day 120 +Static	GO:0021781	Glial cell fate commitment	2	14	2.45	0.0147	9606,ENSP00000323588,9606,ENSP00000331040	SOX2,OLIG2
170	Day 120 +Static	GO:0019827	Stem cell population maintenance	3	135	1.64	0.0189	9606,ENSP00000269141,9606,ENSP00000323588,9606,ENSP00000363804	CDH2,SOX2,KLF4
171	Day 120 +Static	GO:0031643	Positive regulation of myelination	2	19	2.31	0.0217	9606,ENSP00000242480,9606,ENSP00000291700	EGR2,S100B
172	Day 120 +Static	GO:0042127	Regulation of cell population proliferation	6	1642	0.85	0.0236	9606,ENSP00000269141,9606,ENSP00000291700,9606,ENSP00000323588,9606,ENSP00000357206,9606,ENSP00000363804,9606,ENSP00000479618	CDH2,S100B,SOX2,NES,KLF4,MYC
173	Day 120 +Static	GO:0048869	Cellular developmental process	8	3757	0.62	0.0239	9606,ENSP00000242480,9606,ENSP00000269141,9606,ENSP00000291700,9606,ENSP00000323588,9606,ENSP00000331040,9606,ENSP00000353508,9606,ENSP00000357206,9606,ENSP00000363804	EGR2,CDH2,S100B,SOX2,OLIG2,MAP2,NES,KLF4
174	Day 120 +Static	GO:0097150	Neuronal stem cell population maintenance	2	23	2.23	0.0281	9606,ENSP00000269141,9606,ENSP00000323588	CDH2,SOX2
175	Day 120 +Static	GO:0048858	Cell projection morphogenesis	4	503	1.19	0.0312	9606,ENSP00000242480,9606,ENSP00000291700,9606,ENSP00000353508,9606,ENSP00000357206	EGR2,S100B,MAP2,NES
176	Day 120 +Static	GO:0048522	Positive regulation of cellular process	9	5579	0.5	0.0342	9606,ENSP00000242480,9606,ENSP00000269141,9606,ENSP00000291700,9606,ENSP00000323588,9606,ENSP00000331040,9606,ENSP00000353508,9606,ENSP00000357206,9606,ENSP00000363804,9606,ENSP00000479618	EGR2,CDH2,S100B,SOX2,OLIG2,MAP2,NES,KLF4,MYC
177	Day 120 +Static	GO:0060795	Cell fate commitment involved in formation of primary germ layer	2	28	2.15	0.0352	9606,ENSP00000323588,9606,ENSP00000363804	SOX2,KLF4
178	Day 120 +Static	GO:0022603	Regulation of anatomical structure morphogenesis	5	1095	0.95	0.0373	9606,ENSP00000269141,9606,ENSP00000291700,9606,ENSP00000353508,9606,ENSP00000363804,9606,ENSP00000479618	CDH2,S100B,MAP2,KLF4,MYC
179	Day 120 +Spinner	#term ID	term description	observed gene count	background gene count	strength	false discovery rate	matching proteins in your network (IDs)	matching proteins in your network (labels)
180	Day 120 +Spinner	GO:0007417	Central nervous system development	10	988	1.18	3.62e-07	9606,ENSP00000242480,9606,ENSP00000269141,9606,ENSP00000291700,9606,ENSP00000323588,9606,ENSP00000330218,9606,ENSP00000353508,9606,ENSP00000355925,9606,ENSP00000357206,9606,ENSP00000365227,9606,ENSP00000404100	EGR2,CDH2,S100B,SOX2,SOX1,MAP2,PROX1,NES,AIF1,PAX6
181	Day 120 +Spinner	GO:0009653	Anatomical structure morphogenesis	11	2165	0.88	1.26e-05	9606,ENSP00000242480,9606,ENSP00000269141,9606,ENSP00000291700,9606,ENSP00000323588,9606,ENSP00000330218,9606,ENSP00000353508,9606,ENSP00000355925,9606,ENSP00000357206,9606,ENSP00000363804,9606,ENSP00000404100,9606,ENSP00000479618	EGR2,CDH2,S100B,SOX2,SOX1,MAP2,PROX1,NES,KLF4,PAX6,MYC
182	Day 120 +Spinner	GO:0007399	Nervous system development	11	2371	0.84	2.14e-05	9606,ENSP00000242480,9606,ENSP00000269141,9606,ENSP00000291700,9606,ENSP00000323588,9606,ENSP00000330218,9606,ENSP00000353508,9606,ENSP00000355925,9606,ENSP00000357206,9606,ENSP00000363804,9606,ENSP00000365227,9606,ENSP00000404100	EGR2,CDH2,S100B,SOX2,SOX1,MAP2,PROX1,NES,KLF4,AIF1,PAX6
183	Day 120 +Spinner	GO:0007420	Brain development	8	745	1.21	2.14e-05	9606,ENSP00000242480,9606,ENSP00000269141,9606,ENSP00000323588,9606,ENSP00000330218,9606,ENSP00000355925,9606,ENSP00000357206,9606,ENSP00000365227,9606,ENSP00000404100	EGR2,CDH2,SOX2,SOX1,PROX1,NES,AIF1,PAX6
184	Day 120 +Spinner	GO:0051960	Regulation of nervous system development	8	942	1.11	6.62e-05	9606,ENSP00000242480,9606,ENSP00000269141,9606,ENSP00000291700,9606,ENSP00000323588,9606,ENSP00000353508,9606,ENSP00000355925,9606,ENSP00000363804,9606,ENSP00000404100	EGR2,CDH2,S100B,SOX2,MAP2,PROX1,KLF4,PAX6
185	Day 120 +Spinner	GO:0001654	Eye development	6	365	1.39	0.00012	9606,ENSP00000323588,9606,ENSP00000330218,9606,ENSP00000355925,9606,ENSP00000357206,9606,ENSP00000363804,9606,ENSP00000404100	SOX2,SOX1,PROX1,NES,KLF4,PAX6
186	Day 120 +Spinner	GO:0010001	Glial cell differentiation	5	178	1.63	0.00012	9606,ENSP00000242480,9606,ENSP00000269141,9606,ENSP00000291700,9606,ENSP00000323588,9606,ENSP00000404100	EGR2,CDH2,S100B,SOX2,PAX6
187	Day 120 +Spinner	GO:0042127	Regulation of cell population proliferation	9	1642	0.92	0.00012	9606,ENSP00000269141,9606,ENSP00000291700,9606,ENSP00000323588,9606,ENSP00000355925,9606,ENSP00000357206,9606,ENSP00000363804,9606,ENSP00000365227,9606,ENSP00000404100,9606,ENSP00000479618	CDH2,S100B,SOX2,PROX1,NES,KLF4,AIF1,PAX6,MYC
188	Day 120 +Spinner	GO:0048699	Generation of neurons	9	1551	0.94	0.00012	9606,ENSP00000242480,9606,ENSP00000269141,9606,ENSP00000291700,9606,ENSP00000323588,9606,ENSP00000330218,9606,ENSP00000353508,9606,ENSP00000355925,9606,ENSP00000363804,9606,ENSP00000404100	EGR2,CDH2,S100B,SOX2,SOX1,MAP2,PROX1,KLF4,PAX6
189	Day 120 +Spinner	GO:0000902	Cell morphogenesis	7	726	1.16	0.00013	9606,ENSP00000242480,9606,ENSP00000269141,9606,ENSP00000291700,9606,ENSP00000353508,9606,ENSP00000355925,9606,ENSP00000357206,9606,ENSP00000404100	EGR2,CDH2,S100B,MAP2,PROX1,NES,PAX6
190	Day 120 +Spinner	GO:0048731	System development	12	4426	0.61	0.00016	9606,ENSP00000242480,9606,ENSP00000269141,9606,ENSP00000291700,9606,ENSP00000323588,9606,ENSP00000330218,9606,ENSP00000353508,9606,ENSP00000355925,9606,ENSP00000357206,9606,ENSP00000363804,9606,ENSP00000365227,9606,ENSP00000404100,9606,ENSP00000479618	EGR2,CDH2,S100B,SOX2,SOX1,MAP2,PROX1,NES,KLF4,AIF1,PAX6,MYC
191	Day 120 +Spinner	GO:0045595	Regulation of cell differentiation	9	1874	0.86	0.00024	9606,ENSP00000242480,9606,ENSP00000269141,9606,ENSP00000291700,9606,ENSP00000323588,9606,ENSP00000353508,9606,ENSP00000355925,9606,ENSP00000363804,9606,ENSP00000404100,9606,ENSP00000479618	EGR2,CDH2,S100B,SOX2,MAP2,PROX1,KLF4,PAX6,MYC
192	Day 120 +Spinner	GO:0050767	Regulation of neurogenesis	7	828	1.1	0.00024	9606,ENSP00000242480,9606,ENSP00000269141,9606,ENSP00000323588,9606,ENSP00000353508,9606,ENSP00000355925,9606,ENSP00000363804,9606,ENSP00000404100	EGR2,CDH2,SOX2,MAP2,PROX1,KLF4,PAX6
193	Day 120 +Spinner	GO:2000177	Regulation of neural precursor cell proliferation	4	88	1.84	0.00024	9606,ENSP00000269141,9606,ENSP00000355925,9606,ENSP00000357206,9606,ENSP00000404100	CDH2,PROX1,NES,PAX6
194	Day 120 +Spinner	GO:0045165	Cell fate commitment	5	248	1.48	0.00026	9606,ENSP00000323588,9606,ENSP00000330218,9606,ENSP00000355925,9606,ENSP00000363804,9606,ENSP00000404100	SOX2,SOX1,PROX1,KLF4,PAX6
195	Day 120 +Spinner	GO:0051094	Positive regulation of developmental process	8	1389	0.94	0.00036	9606,ENSP00000242480,9606,ENSP00000269141,9606,ENSP00000291700,9606,ENSP00000323588,9606,ENSP00000355925,9606,ENSP00000363804,9606,ENSP00000404100,9606,ENSP00000479618	EGR2,CDH2,S100B,SOX2,PROX1,KLF4,PAX6,MYC
196	Day 120 +Spinner	GO:0097150	Neuronal stem cell population maintenance	3	23	2.29	0.00036	9606,ENSP00000269141,9606,ENSP00000323588,9606,ENSP00000355925	CDH2,SOX2,PROX1
197	Day 120 +Spinner	GO:2000026	Regulation of multicellular organismal development	9	2096	0.81	0.00046	9606,ENSP00000242480,9606,ENSP00000269141,9606,ENSP00000291700,9606,ENSP00000323588,9606,ENSP00000353508,9606,ENSP00000355925,9606,ENSP00000363804,9606,ENSP00000404100,9606,ENSP00000479618	EGR2,CDH2,S100B,SOX2,MAP2,PROX1,KLF4,PAX6,MYC
198	Day 120 +Spinner	GO:0032989	Cellular component morphogenesis	6	614	1.17	0.00065	9606,ENSP00000242480,9606,ENSP00000291700,9606,ENSP00000353508,9606,ENSP00000355925,9606,ENSP00000357206,9606,ENSP00000404100	EGR2,S100B,MAP2,PROX1,NES,PAX6
199	Day 120 +Spinner	GO:0043010	Camera-type eye development	5	318	1.37	0.00065	9606,ENSP00000330218,9606,ENSP00000355925,9606,ENSP00000357206,9606,ENSP00000363804,9606,ENSP00000404100	SOX1,PROX1,NES,KLF4,PAX6
200	Day 120 +Spinner	GO:0019827	Stem cell population maintenance	4	135	1.65	0.00073	9606,ENSP00000269141,9606,ENSP00000323588,9606,ENSP00000355925,9606,ENSP00000363804	CDH2,SOX2,PROX1,KLF4
201	Day 120 +Spinner	GO:0016043	Cellular component organization	12	5447	0.52	0.00085	9606,ENSP00000237014,9606,ENSP00000242480,9606,ENSP00000269141,9606,ENSP00000291700,9606,ENSP00000323588,9606,ENSP00000330218,9606,ENSP00000353508,9606,ENSP00000355925,9606,ENSP00000357206,9606,ENSP00000365227,9606,ENSP00000404100,9606,ENSP00000479618	TTR,EGR2,CDH2,S100B,SOX2,SOX1,MAP2,PROX1,NES,AIF1,PAX6,MYC
202	Day 120 +Spinner	GO:0045664	Regulation of neuron differentiation	6	665	1.13	0.00086	9606,ENSP00000269141,9606,ENSP00000323588,9606,ENSP00000353508,9606,ENSP00000355925,9606,ENSP00000363804,9606,ENSP00000404100	CDH2,SOX2,MAP2,PROX1,KLF4,PAX6
203	Day 120 +Spinner	GO:0048513	Animal organ development	10	3197	0.67	0.00092	9606,ENSP00000242480,9606,ENSP00000269141,9606,ENSP00000323588,9606,ENSP00000330218,9606,ENSP00000355925,9606,ENSP00000357206,9606,ENSP00000363804,9606,ENSP00000365227,9606,ENSP00000404100,9606,ENSP00000479618	EGR2,CDH2,SOX2,SOX1,PROX1,NES,KLF4,AIF1,PAX6,MYC
204	Day 120 +Spinner	GO:0031076	Embryonic camera-type eye development	3	39	2.06	0.00095	9606,ENSP00000355925,9606,ENSP00000357206,9606,ENSP00000404100	PROX1,NES,PAX6
205	Day 120 +Spinner	GO:0051239	Regulation of multicellular organismal process	10	3227	0.67	0.00095	9606,ENSP00000242480,9606,ENSP00000269141,9606,ENSP00000291700,9606,ENSP00000323588,9606,ENSP00000353508,9606,ENSP00000355925,9606,ENSP00000363804,9606,ENSP00000365227,9606,ENSP00000404100,9606,ENSP00000479618	EGR2,CDH2,S100B,SOX2,MAP2,PROX1,KLF4,AIF1,PAX6,MYC
206	Day 120 +Spinner	GO:0008285	Negative regulation of cell population proliferation	6	696	1.11	0.00097	9606,ENSP00000323588,9606,ENSP00000355925,9606,ENSP00000363804,9606,ENSP00000365227,9606,ENSP00000404100,9606,ENSP00000479618	SOX2,PROX1,KLF4,AIF1,PAX6,MYC
207	Day 120 +Spinner	GO:0048522	Positive regulation of cellular process	12	5579	0.51	0.00097	9606,ENSP00000242480,9606,ENSP00000269141,9606,ENSP00000291700,9606,ENSP00000323588,9606,ENSP00000330218,9606,ENSP00000353508,9606,ENSP00000355925,9606,ENSP00000357206,9606,ENSP00000363804,9606,ENSP00000365227,9606,ENSP00000404100,9606,ENSP00000479618	EGR2,CDH2,S100B,SOX2,SOX1,MAP2,PROX1,NES,KLF4,AIF1,PAX6,MYC
208	Day 120 +Spinner	GO:0001709	Cell fate determination	3	42	2.03	0.001	9606,ENSP00000355925,9606,ENSP00000363804,9606,ENSP00000404100	PROX1,KLF4,PAX6
209	Day 120 +Spinner	GO:0030900	Forebrain development	5	387	1.29	0.0011	9606,ENSP00000269141,9606,ENSP00000323588,9606,ENSP00000330218,9606,ENSP00000355925,9606,ENSP00000404100	CDH2,SOX2,SOX1,PROX1,PAX6
210	Day 120 +Spinner	GO:0014738	Regulation of muscle hyperplasia	2	3	3	0.0012	9606,ENSP00000363804,9606,ENSP00000365227	KLF4,AIF1
211	Day 120 +Spinner	GO:0021953	Central nervous system neuron differentiation	4	183	1.52	0.0016	9606,ENSP00000330218,9606,ENSP00000353508,9606,ENSP00000355925,9606,ENSP00000404100	SOX1,MAP2,PROX1,PAX6
212	Day 120 +Spinner	GO:0045944	Positive regulation of transcription by rna polymerase ii	7	1253	0.92	0.0016	9606,ENSP00000242480,9606,ENSP00000323588,9606,ENSP00000330218,9606,ENSP00000355925,9606,ENSP00000363804,9606,ENSP00000404100,9606,ENSP00000479618	EGR2,SOX2,SOX1,PROX1,KLF4,PAX6,MYC
213	Day 120 +Spinner	GO:2000179	Positive regulation of neural precursor cell proliferation	3	54	1.92	0.0018	9606,ENSP00000355925,9606,ENSP00000357206,9606,ENSP00000404100	PROX1,NES,PAX6
214	Day 120 +Spinner	GO:0031328	Positive regulation of cellular biosynthetic process	8	2005	0.78	0.0026	9606,ENSP00000242480,9606,ENSP00000323588,9606,ENSP00000330218,9606,ENSP00000355925,9606,ENSP00000363804,9606,ENSP00000365227,9606,ENSP00000404100,9606,ENSP00000479618	EGR2,SOX2,SOX1,PROX1,KLF4,AIF1,PAX6,MYC
215	Day 120 +Spinner	GO:0048869	Cellular developmental process	10	3757	0.6	0.0028	9606,ENSP00000242480,9606,ENSP00000269141,9606,ENSP00000291700,9606,ENSP00000323588,9606,ENSP00000330218,9606,ENSP00000353508,9606,ENSP00000355925,9606,ENSP00000357206,9606,ENSP00000363804,9606,ENSP00000404100	EGR2,CDH2,S100B,SOX2,SOX1,MAP2,PROX1,NES,KLF4,PAX6
216	Day 120 +Spinner	GO:0048858	Cell projection morphogenesis	5	503	1.17	0.0031	9606,ENSP00000242480,9606,ENSP00000291700,9606,ENSP00000353508,9606,ENSP00000357206,9606,ENSP00000404100	EGR2,S100B,MAP2,NES,PAX6
217	Day 120 +Spinner	GO:0008284	Positive regulation of cell population proliferation	6	919	0.99	0.0034	9606,ENSP00000291700,9606,ENSP00000355925,9606,ENSP00000357206,9606,ENSP00000365227,9606,ENSP00000404100,9606,ENSP00000479618	S100B,PROX1,NES,AIF1,PAX6,MYC
218	Day 120 +Spinner	GO:0001932	Regulation of protein phosphorylation	7	1459	0.86	0.0035	9606,ENSP00000269141,9606,ENSP00000323588,9606,ENSP00000355925,9606,ENSP00000363804,9606,ENSP00000365227,9606,ENSP00000404100,9606,ENSP00000479618	CDH2,SOX2,PROX1,KLF4,AIF1,PAX6,MYC
219	Day 120 +Spinner	GO:0070887	Cellular response to chemical stimulus	9	2919	0.67	0.0035	9606,ENSP00000242480,9606,ENSP00000291700,9606,ENSP00000323588,9606,ENSP00000330218,9606,ENSP00000353508,9606,ENSP00000363804,9606,ENSP00000365227,9606,ENSP00000404100,9606,ENSP00000479618	EGR2,S100B,SOX2,SOX1,MAP2,KLF4,AIF1,PAX6,MYC
220	Day 120 +Spinner	GO:1904798	Positive regulation of core promoter binding	2	7	2.63	0.0035	9606,ENSP00000363804,9606,ENSP00000404100	KLF4,PAX6
221	Day 120 +Spinner	GO:0002088	Lens development in camera-type eye	3	75	1.78	0.0037	9606,ENSP00000330218,9606,ENSP00000355925,9606,ENSP00000404100	SOX1,PROX1,PAX6
222	Day 120 +Spinner	GO:0010033	Response to organic substance	9	3011	0.65	0.0042	9606,ENSP00000242480,9606,ENSP00000291700,9606,ENSP00000323588,9606,ENSP00000330218,9606,ENSP00000353508,9606,ENSP00000363804,9606,ENSP00000365227,9606,ENSP00000404100,9606,ENSP00000479618	EGR2,S100B,SOX2,SOX1,MAP2,KLF4,AIF1,PAX6,MYC
223	Day 120 +Spinner	GO:0051093	Negative regulation of developmental process	6	983	0.96	0.0044	9606,ENSP00000291700,9606,ENSP00000323588,9606,ENSP00000353508,9606,ENSP00000363804,9606,ENSP00000404100,9606,ENSP00000479618	S100B,SOX2,MAP2,KLF4,PAX6,MYC
224	Day 120 +Spinner	GO:0000904	Cell morphogenesis involved in differentiation	5	566	1.12	0.0046	9606,ENSP00000242480,9606,ENSP00000291700,9606,ENSP00000353508,9606,ENSP00000355925,9606,ENSP00000404100	EGR2,S100B,MAP2,PROX1,PAX6
225	Day 120 +Spinner	GO:0071345	Cellular response to cytokine stimulus	6	1013	0.95	0.005	9606,ENSP00000323588,9606,ENSP00000330218,9606,ENSP00000363804,9606,ENSP00000365227,9606,ENSP00000404100,9606,ENSP00000479618	SOX2,SOX1,KLF4,AIF1,PAX6,MYC
226	Day 120 +Spinner	GO:0001708	Cell fate specification	3	87	1.72	0.0051	9606,ENSP00000323588,9606,ENSP00000330218,9606,ENSP00000404100	SOX2,SOX1,PAX6
227	Day 120 +Spinner	GO:0030182	Neuron differentiation	6	1019	0.95	0.0051	9606,ENSP00000242480,9606,ENSP00000291700,9606,ENSP00000330218,9606,ENSP00000353508,9606,ENSP00000355925,9606,ENSP00000404100	EGR2,S100B,SOX1,MAP2,PROX1,PAX6
228	Day 120 +Spinner	GO:0010628	Positive regulation of gene expression	8	2337	0.71	0.0058	9606,ENSP00000242480,9606,ENSP00000323588,9606,ENSP00000330218,9606,ENSP00000355925,9606,ENSP00000363804,9606,ENSP00000365227,9606,ENSP00000404100,9606,ENSP00000479618	EGR2,SOX2,SOX1,PROX1,KLF4,AIF1,PAX6,MYC
229	Day 120 +Spinner	GO:0021521	Ventral spinal cord interneuron specification	2	11	2.44	0.0059	9606,ENSP00000330218,9606,ENSP00000404100	SOX1,PAX6
230	Day 120 +Spinner	GO:0051173	Positive regulation of nitrogen compound metabolic process	9	3239	0.62	0.0062	9606,ENSP00000242480,9606,ENSP00000269141,9606,ENSP00000323588,9606,ENSP00000330218,9606,ENSP00000355925,9606,ENSP00000363804,9606,ENSP00000365227,9606,ENSP00000404100,9606,ENSP00000479618	EGR2,CDH2,SOX2,SOX1,PROX1,KLF4,AIF1,PAX6,MYC
231	Day 120 +Spinner	GO:0071310	Cellular response to organic substance	8	2369	0.71	0.0062	9606,ENSP00000242480,9606,ENSP00000323588,9606,ENSP00000330218,9606,ENSP00000353508,9606,ENSP00000363804,9606,ENSP00000365227,9606,ENSP00000404100,9606,ENSP00000479618	EGR2,SOX2,SOX1,MAP2,KLF4,AIF1,PAX6,MYC
232	Day 120 +Spinner	GO:1990830	Cellular response to leukemia inhibitory factor	3	97	1.67	0.0062	9606,ENSP00000330218,9606,ENSP00000363804,9606,ENSP00000404100	SOX1,KLF4,PAX6
233	Day 120 +Spinner	GO:0022603	Regulation of anatomical structure morphogenesis	6	1095	0.92	0.0063	9606,ENSP00000269141,9606,ENSP00000291700,9606,ENSP00000353508,9606,ENSP00000355925,9606,ENSP00000363804,9606,ENSP00000479618	CDH2,S100B,MAP2,PROX1,KLF4,MYC
234	Day 120 +Spinner	GO:0002065	Columnar/cuboidal epithelial cell differentiation	3	101	1.65	0.0064	9606,ENSP00000269141,9606,ENSP00000355925,9606,ENSP00000404100	CDH2,PROX1,PAX6
235	Day 120 +Spinner	GO:0021781	Glial cell fate commitment	2	14	2.33	0.0077	9606,ENSP00000323588,9606,ENSP00000404100	SOX2,PAX6
236	Day 120 +Spinner	GO:0009888	Tissue development	7	1760	0.78	0.0079	9606,ENSP00000242480,9606,ENSP00000269141,9606,ENSP00000323588,9606,ENSP00000355925,9606,ENSP00000363804,9606,ENSP00000404100,9606,ENSP00000479618	EGR2,CDH2,SOX2,PROX1,KLF4,PAX6,MYC
237	Day 120 +Spinner	GO:0021510	Spinal cord development	3	110	1.61	0.0079	9606,ENSP00000330218,9606,ENSP00000355925,9606,ENSP00000404100	SOX1,PROX1,PAX6
238	Day 120 +Spinner	GO:0051240	Positive regulation of multicellular organismal process	7	1770	0.77	0.008	9606,ENSP00000242480,9606,ENSP00000291700,9606,ENSP00000355925,9606,ENSP00000363804,9606,ENSP00000365227,9606,ENSP00000404100,9606,ENSP00000479618	EGR2,S100B,PROX1,KLF4,AIF1,PAX6,MYC
239	Day 120 +Spinner	GO:0030030	Cell projection organization	6	1170	0.89	0.0082	9606,ENSP00000242480,9606,ENSP00000291700,9606,ENSP00000353508,9606,ENSP00000357206,9606,ENSP00000365227,9606,ENSP00000404100	EGR2,S100B,MAP2,NES,AIF1,PAX6
240	Day 120 +Spinner	GO:0031325	Positive regulation of cellular metabolic process	9	3413	0.6	0.0082	9606,ENSP00000242480,9606,ENSP00000269141,9606,ENSP00000323588,9606,ENSP00000330218,9606,ENSP00000355925,9606,ENSP00000363804,9606,ENSP00000365227,9606,ENSP00000404100,9606,ENSP00000479618	EGR2,CDH2,SOX2,SOX1,PROX1,KLF4,AIF1,PAX6,MYC
241	Day 120 +Spinner	GO:0050678	Regulation of epithelial cell proliferation	4	339	1.25	0.0083	9606,ENSP00000323588,9606,ENSP00000355925,9606,ENSP00000404100,9606,ENSP00000479618	SOX2,PROX1,PAX6,MYC
242	Day 120 +Spinner	GO:0060850	Regulation of transcription involved in cell fate commitment	2	16	2.27	0.0087	9606,ENSP00000355925,9606,ENSP00000404100	PROX1,PAX6
243	Day 120 +Spinner	GO:0048593	Camera-type eye morphogenesis	3	121	1.57	0.0093	9606,ENSP00000330218,9606,ENSP00000355925,9606,ENSP00000404100	SOX1,PROX1,PAX6
244	Day 120 +Spinner	GO:0045596	Negative regulation of cell differentiation	5	728	1.01	0.0097	9606,ENSP00000291700,9606,ENSP00000323588,9606,ENSP00000353508,9606,ENSP00000404100,9606,ENSP00000479618	S100B,SOX2,MAP2,PAX6,MYC
245	Day 120 +Spinner	GO:0051241	Negative regulation of multicellular organismal process	6	1231	0.87	0.0097	9606,ENSP00000291700,9606,ENSP00000323588,9606,ENSP00000353508,9606,ENSP00000363804,9606,ENSP00000404100,9606,ENSP00000479618	S100B,SOX2,MAP2,KLF4,PAX6,MYC
246	Day 120 +Spinner	GO:0010604	Positive regulation of macromolecule metabolic process	9	3600	0.58	0.0109	9606,ENSP00000242480,9606,ENSP00000269141,9606,ENSP00000323588,9606,ENSP00000330218,9606,ENSP00000355925,9606,ENSP00000363804,9606,ENSP00000365227,9606,ENSP00000404100,9606,ENSP00000479618	EGR2,CDH2,SOX2,SOX1,PROX1,KLF4,AIF1,PAX6,MYC
247	Day 120 +Spinner	GO:0031643	Positive regulation of myelination	2	19	2.2	0.0109	9606,ENSP00000242480,9606,ENSP00000291700	EGR2,S100B
248	Day 120 +Spinner	GO:0051098	Regulation of binding	4	373	1.21	0.0109	9606,ENSP00000353508,9606,ENSP00000357206,9606,ENSP00000363804,9606,ENSP00000404100	MAP2,NES,KLF4,PAX6
249	Day 120 +Spinner	GO:0007409	Axonogenesis	4	384	1.2	0.0116	9606,ENSP00000242480,9606,ENSP00000291700,9606,ENSP00000353508,9606,ENSP00000404100	EGR2,S100B,MAP2,PAX6
250	Day 120 +Spinner	GO:0002089	Lens morphogenesis in camera-type eye	2	22	2.14	0.0135	9606,ENSP00000330218,9606,ENSP00000355925	SOX1,PROX1
251	Day 120 +Spinner	GO:0048523	Negative regulation of cellular process	10	4874	0.49	0.0146	9606,ENSP00000269141,9606,ENSP00000291700,9606,ENSP00000323588,9606,ENSP00000353508,9606,ENSP00000355925,9606,ENSP00000357206,9606,ENSP00000363804,9606,ENSP00000365227,9606,ENSP00000404100,9606,ENSP00000479618	CDH2,S100B,SOX2,MAP2,PROX1,NES,KLF4,AIF1,PAX6,MYC
252	Day 120 +Spinner	GO:0048666	Neuron development	5	827	0.96	0.0154	9606,ENSP00000242480,9606,ENSP00000291700,9606,ENSP00000330218,9606,ENSP00000353508,9606,ENSP00000404100	EGR2,S100B,SOX1,MAP2,PAX6
253	Day 120 +Spinner	GO:0065009	Regulation of molecular function	10	4913	0.49	0.0154	9606,ENSP00000237014,9606,ENSP00000242480,9606,ENSP00000323588,9606,ENSP00000330218,9606,ENSP00000353508,9606,ENSP00000355925,9606,ENSP00000357206,9606,ENSP00000363804,9606,ENSP00000404100,9606,ENSP00000479618	TTR,EGR2,SOX2,SOX1,MAP2,PROX1,NES,KLF4,PAX6,MYC
254	Day 120 +Spinner	GO:0030902	Hindbrain development	3	154	1.47	0.0155	9606,ENSP00000242480,9606,ENSP00000355925,9606,ENSP00000365227	EGR2,PROX1,AIF1
255	Day 120 +Spinner	GO:0048596	Embryonic camera-type eye morphogenesis	2	28	2.03	0.0191	9606,ENSP00000355925,9606,ENSP00000404100	PROX1,PAX6
256	Day 120 +Spinner	GO:0060795	Cell fate commitment involved in formation of primary germ layer	2	28	2.03	0.0191	9606,ENSP00000323588,9606,ENSP00000363804	SOX2,KLF4
257	Day 120 +Spinner	GO:0048646	Anatomical structure formation involved in morphogenesis	5	883	0.93	0.0193	9606,ENSP00000242480,9606,ENSP00000323588,9606,ENSP00000355925,9606,ENSP00000363804,9606,ENSP00000404100	EGR2,SOX2,PROX1,KLF4,PAX6
258	Day 120 +Spinner	GO:0021543	Pallium development	3	171	1.42	0.0196	9606,ENSP00000269141,9606,ENSP00000355925,9606,ENSP00000404100	CDH2,PROX1,PAX6
259	Day 120 +Spinner	GO:0000122	Negative regulation of transcription by rna polymerase ii	5	895	0.92	0.0202	9606,ENSP00000323588,9606,ENSP00000355925,9606,ENSP00000363804,9606,ENSP00000404100,9606,ENSP00000479618	SOX2,PROX1,KLF4,PAX6,MYC
260	Day 120 +Spinner	GO:0042981	Regulation of apoptotic process	6	1550	0.77	0.0266	9606,ENSP00000291700,9606,ENSP00000323588,9606,ENSP00000357206,9606,ENSP00000363804,9606,ENSP00000365227,9606,ENSP00000479618	S100B,SOX2,NES,KLF4,AIF1,MYC
261	Day 120 +Spinner	GO:0009887	Animal organ morphogenesis	5	967	0.89	0.0276	9606,ENSP00000269141,9606,ENSP00000330218,9606,ENSP00000355925,9606,ENSP00000404100,9606,ENSP00000479618	CDH2,SOX1,PROX1,PAX6,MYC
262	Day 120 +Spinner	GO:0051973	Positive regulation of telomerase activity	2	36	1.92	0.028	9606,ENSP00000363804,9606,ENSP00000479618	KLF4,MYC
263	Day 120 +Spinner	GO:0045597	Positive regulation of cell differentiation	5	993	0.88	0.03	9606,ENSP00000242480,9606,ENSP00000269141,9606,ENSP00000323588,9606,ENSP00000355925,9606,ENSP00000404100	EGR2,CDH2,SOX2,PROX1,PAX6
264	Day 120 +Spinner	GO:0009790	Embryo development	5	1002	0.88	0.0311	9606,ENSP00000323588,9606,ENSP00000355925,9606,ENSP00000357206,9606,ENSP00000363804,9606,ENSP00000404100	SOX2,PROX1,NES,KLF4,PAX6
265	Day 120 +Spinner	GO:0051270	Regulation of cellular component movement	5	1009	0.87	0.0319	9606,ENSP00000353508,9606,ENSP00000355925,9606,ENSP00000363804,9606,ENSP00000365227,9606,ENSP00000404100	MAP2,PROX1,KLF4,AIF1,PAX6
266	Day 120 +Spinner	GO:0002067	Glandular epithelial cell differentiation	2	40	1.88	0.0326	9606,ENSP00000355925,9606,ENSP00000404100	PROX1,PAX6
267	Day 120 +Spinner	GO:0048468	Cell development	6	1629	0.74	0.0326	9606,ENSP00000242480,9606,ENSP00000291700,9606,ENSP00000330218,9606,ENSP00000353508,9606,ENSP00000355925,9606,ENSP00000404100	EGR2,S100B,SOX1,MAP2,PROX1,PAX6
268	Day 120 +Spinner	GO:0032270	Positive regulation of cellular protein metabolic process	6	1635	0.74	0.0327	9606,ENSP00000269141,9606,ENSP00000323588,9606,ENSP00000355925,9606,ENSP00000363804,9606,ENSP00000365227,9606,ENSP00000479618	CDH2,SOX2,PROX1,KLF4,AIF1,MYC
269	Day 120 +Spinner	GO:0043281	Regulation of cysteine-type endopeptidase activity involved in apoptotic process	3	216	1.32	0.0335	9606,ENSP00000323588,9606,ENSP00000363804,9606,ENSP00000479618	SOX2,KLF4,MYC
270	Day 120 +Spinner	GO:0051962	Positive regulation of nervous system development	4	547	1.04	0.0335	9606,ENSP00000242480,9606,ENSP00000291700,9606,ENSP00000355925,9606,ENSP00000404100	EGR2,S100B,PROX1,PAX6
271	Day 120 +Spinner	GO:0021983	Pituitary gland development	2	42	1.86	0.0345	9606,ENSP00000323588,9606,ENSP00000404100	SOX2,PAX6
272	Day 120 +Spinner	GO:0045665	Negative regulation of neuron differentiation	3	222	1.31	0.0353	9606,ENSP00000323588,9606,ENSP00000353508,9606,ENSP00000404100	SOX2,MAP2,PAX6
273	Day 120 +Spinner	GO:0045429	Positive regulation of nitric oxide biosynthetic process	2	44	1.84	0.037	9606,ENSP00000363804,9606,ENSP00000365227	KLF4,AIF1
274	Day 120 +Spinner	GO:0048598	Embryonic morphogenesis	4	571	1.02	0.0378	9606,ENSP00000323588,9606,ENSP00000355925,9606,ENSP00000363804,9606,ENSP00000404100	SOX2,PROX1,KLF4,PAX6
275	Day 120 +Spinner	GO:0021879	Forebrain neuron differentiation	2	46	1.82	0.0392	9606,ENSP00000330218,9606,ENSP00000404100	SOX1,PAX6
276	Day 120 +Spinner	GO:0048662	Negative regulation of smooth muscle cell proliferation	2	46	1.82	0.0392	9606,ENSP00000363804,9606,ENSP00000365227	KLF4,AIF1
277	Day 120 +Spinner	GO:0044057	Regulation of system process	4	592	1.01	0.0413	9606,ENSP00000242480,9606,ENSP00000291700,9606,ENSP00000363804,9606,ENSP00000365227	EGR2,S100B,KLF4,AIF1
278	Day 120 +Spinner	GO:0050794	Regulation of cellular process	13	10932	0.25	0.0429	9606,ENSP00000237014,9606,ENSP00000242480,9606,ENSP00000269141,9606,ENSP00000291700,9606,ENSP00000323588,9606,ENSP00000330218,9606,ENSP00000353508,9606,ENSP00000355925,9606,ENSP00000357206,9606,ENSP00000363804,9606,ENSP00000365227,9606,ENSP00000404100,9606,ENSP00000479618	TTR,EGR2,CDH2,S100B,SOX2,SOX1,MAP2,PROX1,NES,KLF4,AIF1,PAX6,MYC
279	Day 120 +Spinner	GO:0060429	Epithelium development	5	1109	0.83	0.0429	9606,ENSP00000269141,9606,ENSP00000355925,9606,ENSP00000363804,9606,ENSP00000404100,9606,ENSP00000479618	CDH2,PROX1,KLF4,PAX6,MYC
280	Day 120 +Spinner	GO:0120036	Plasma membrane bounded cell projection organization	5	1122	0.83	0.0447	9606,ENSP00000242480,9606,ENSP00000291700,9606,ENSP00000353508,9606,ENSP00000365227,9606,ENSP00000404100	EGR2,S100B,MAP2,AIF1,PAX6
281	Day 120 +Spinner	GO:0048168	Regulation of neuronal synaptic plasticity	2	52	1.76	0.0462	9606,ENSP00000242480,9606,ENSP00000291700	EGR2,S100B
282	Day 120 +O, shaker	#term ID	term description	observed gene count	background gene count	strength	false discovery rate	matching proteins in your network (IDs)	matching proteins in your network (labels)
283	Day 120 +O, shaker	GO:0007417	Central nervous system development	7	988	1.19	0.00036	9606,ENSP00000269141,9606,ENSP00000323588,9606,ENSP00000331040,9606,ENSP00000353508,9606,ENSP00000355925,9606,ENSP00000365227,9606,ENSP00000401112	CDH2,SOX2,OLIG2,MAP2,PROX1,AIF1,SATB2
284	Day 120 +O, shaker	GO:0007420	Brain development	6	745	1.24	0.0011	9606,ENSP00000269141,9606,ENSP00000323588,9606,ENSP00000331040,9606,ENSP00000355925,9606,ENSP00000365227,9606,ENSP00000401112	CDH2,SOX2,OLIG2,PROX1,AIF1,SATB2
285	Day 120 +O, shaker	GO:0030900	Forebrain development	5	387	1.45	0.0011	9606,ENSP00000269141,9606,ENSP00000323588,9606,ENSP00000331040,9606,ENSP00000355925,9606,ENSP00000401112	CDH2,SOX2,OLIG2,PROX1,SATB2
286	Day 120 +O, shaker	GO:0097150	Neuronal stem cell population maintenance	3	23	2.45	0.0011	9606,ENSP00000269141,9606,ENSP00000323588,9606,ENSP00000355925	CDH2,SOX2,PROX1
287	Day 120 +O, shaker	GO:0021953	Central nervous system neuron differentiation	4	183	1.68	0.0021	9606,ENSP00000331040,9606,ENSP00000353508,9606,ENSP00000355925,9606,ENSP00000401112	OLIG2,MAP2,PROX1,SATB2
288	Day 120 +O, shaker	GO:0045165	Cell fate commitment	4	248	1.54	0.0059	9606,ENSP00000323588,9606,ENSP00000331040,9606,ENSP00000355925,9606,ENSP00000401112	SOX2,OLIG2,PROX1,SATB2
289	Day 120 +O, shaker	GO:0045664	Regulation of neuron differentiation	5	665	1.21	0.0084	9606,ENSP00000269141,9606,ENSP00000323588,9606,ENSP00000331040,9606,ENSP00000353508,9606,ENSP00000355925	CDH2,SOX2,OLIG2,MAP2,PROX1
290	Day 120 +O, shaker	GO:0048699	Generation of neurons	6	1551	0.92	0.0199	9606,ENSP00000269141,9606,ENSP00000323588,9606,ENSP00000331040,9606,ENSP00000353508,9606,ENSP00000355925,9606,ENSP00000401112	CDH2,SOX2,OLIG2,MAP2,PROX1,SATB2
291	Day 120 +O, shaker	GO:0000122	Negative regulation of transcription by rna polymerase ii	5	895	1.08	0.0235	9606,ENSP00000323588,9606,ENSP00000331040,9606,ENSP00000355925,9606,ENSP00000401112,9606,ENSP00000479618	SOX2,OLIG2,PROX1,SATB2,MYC
292	Day 120 +O, shaker	GO:0021781	Glial cell fate commitment	2	14	2.49	0.0235	9606,ENSP00000323588,9606,ENSP00000331040	SOX2,OLIG2
293	Day 120 +O, shaker	GO:0045595	Regulation of cell differentiation	6	1874	0.84	0.0335	9606,ENSP00000269141,9606,ENSP00000323588,9606,ENSP00000331040,9606,ENSP00000353508,9606,ENSP00000355925,9606,ENSP00000479618	CDH2,SOX2,OLIG2,MAP2,PROX1,MYC
294	Day 120 +O, shaker	GO:0048731	System development	8	4426	0.59	0.0335	9606,ENSP00000269141,9606,ENSP00000323588,9606,ENSP00000331040,9606,ENSP00000353508,9606,ENSP00000355925,9606,ENSP00000365227,9606,ENSP00000401112,9606,ENSP00000479618	CDH2,SOX2,OLIG2,MAP2,PROX1,AIF1,SATB2,MYC
295	Day 120 +O, shaker	GO:0010001	Glial cell differentiation	3	178	1.56	0.0384	9606,ENSP00000269141,9606,ENSP00000323588,9606,ENSP00000331040	CDH2,SOX2,OLIG2
296	Day 120 +O, shaker	GO:0010629	Negative regulation of gene expression	6	2014	0.81	0.0446	9606,ENSP00000323588,9606,ENSP00000331040,9606,ENSP00000355925,9606,ENSP00000365227,9606,ENSP00000401112,9606,ENSP00000479618	SOX2,OLIG2,PROX1,AIF1,SATB2,MYC
297	Day 120 +O, shaker	GO:0048513	Animal organ development	7	3197	0.68	0.0463	9606,ENSP00000269141,9606,ENSP00000323588,9606,ENSP00000331040,9606,ENSP00000355925,9606,ENSP00000365227,9606,ENSP00000401112,9606,ENSP00000479618	CDH2,SOX2,OLIG2,PROX1,AIF1,SATB2,MYC
298	Day 120 +O, shaker	GO:0051239	Regulation of multicellular organismal process	7	3227	0.67	0.0472	9606,ENSP00000269141,9606,ENSP00000323588,9606,ENSP00000331040,9606,ENSP00000353508,9606,ENSP00000355925,9606,ENSP00000365227,9606,ENSP00000479618	CDH2,SOX2,OLIG2,MAP2,PROX1,AIF1,MYC
299	Day 120 +O, shaker	GO:2000026	Regulation of multicellular organismal development	6	2096	0.79	0.0493	9606,ENSP00000269141,9606,ENSP00000323588,9606,ENSP00000331040,9606,ENSP00000353508,9606,ENSP00000355925,9606,ENSP00000479618	CDH2,SOX2,OLIG2,MAP2,PROX1,MYC
300	Day 30 +O, shaker	#term ID	term description	observed gene count	background gene count	strength	false discovery rate	matching proteins in your network (IDs)	matching proteins in your network (labels)
301	Day 30 +O, shaker	GO:0050767	Regulation of neurogenesis	7	828	1.22	0.00035	9606,ENSP00000242480,9606,ENSP00000269141,9606,ENSP00000331040,9606,ENSP00000339004,9606,ENSP00000349723,9606,ENSP00000353508,9606,ENSP00000363804	EGR2,CDH2,OLIG2,FOXG1,BCL11B,MAP2,KLF4
302	Day 30 +O, shaker	GO:0007417	Central nervous system development	7	988	1.14	0.00042	9606,ENSP00000242480,9606,ENSP00000269141,9606,ENSP00000331040,9606,ENSP00000339004,9606,ENSP00000349723,9606,ENSP00000353508,9606,ENSP00000441691	EGR2,CDH2,OLIG2,FOXG1,BCL11B,MAP2,ITGAM
303	Day 30 +O, shaker	GO:0045664	Regulation of neuron differentiation	6	665	1.25	0.00076	9606,ENSP00000269141,9606,ENSP00000331040,9606,ENSP00000339004,9606,ENSP00000349723,9606,ENSP00000353508,9606,ENSP00000363804	CDH2,OLIG2,FOXG1,BCL11B,MAP2,KLF4
304	Day 30 +O, shaker	GO:0007420	Brain development	6	745	1.2	0.0012	9606,ENSP00000242480,9606,ENSP00000269141,9606,ENSP00000331040,9606,ENSP00000339004,9606,ENSP00000349723,9606,ENSP00000441691	EGR2,CDH2,OLIG2,FOXG1,BCL11B,ITGAM
305	Day 30 +O, shaker	GO:0030900	Forebrain development	5	387	1.4	0.0013	9606,ENSP00000269141,9606,ENSP00000331040,9606,ENSP00000339004,9606,ENSP00000349723,9606,ENSP00000441691	CDH2,OLIG2,FOXG1,BCL11B,ITGAM
306	Day 30 +O, shaker	GO:0007399	Nervous system development	8	2371	0.82	0.0023	9606,ENSP00000242480,9606,ENSP00000269141,9606,ENSP00000331040,9606,ENSP00000339004,9606,ENSP00000349723,9606,ENSP00000353508,9606,ENSP00000363804,9606,ENSP00000441691	EGR2,CDH2,OLIG2,FOXG1,BCL11B,MAP2,KLF4,ITGAM
307	Day 30 +O, shaker	GO:0021953	Central nervous system neuron differentiation	4	183	1.63	0.0023	9606,ENSP00000331040,9606,ENSP00000339004,9606,ENSP00000349723,9606,ENSP00000353508	OLIG2,FOXG1,BCL11B,MAP2
308	Day 30 +O, shaker	GO:0042063	Gliogenesis	4	228	1.54	0.0038	9606,ENSP00000242480,9606,ENSP00000269141,9606,ENSP00000331040,9606,ENSP00000339004	EGR2,CDH2,OLIG2,FOXG1
309	Day 30 +O, shaker	GO:0045165	Cell fate commitment	4	248	1.5	0.0045	9606,ENSP00000331040,9606,ENSP00000339004,9606,ENSP00000349723,9606,ENSP00000363804	OLIG2,FOXG1,BCL11B,KLF4
310	Day 30 +O, shaker	GO:0048663	Neuron fate commitment	3	66	1.95	0.0045	9606,ENSP00000331040,9606,ENSP00000339004,9606,ENSP00000349723	OLIG2,FOXG1,BCL11B
311	Day 30 +O, shaker	GO:0031077	Post-embryonic camera-type eye development	2	7	2.75	0.0064	9606,ENSP00000349723,9606,ENSP00000363804	BCL11B,KLF4
312	Day 30 +O, shaker	GO:0000902	Cell morphogenesis	5	726	1.13	0.0104	9606,ENSP00000242480,9606,ENSP00000269141,9606,ENSP00000339004,9606,ENSP00000349723,9606,ENSP00000353508	EGR2,CDH2,FOXG1,BCL11B,MAP2
313	Day 30 +O, shaker	GO:0014013	Regulation of gliogenesis	3	119	1.69	0.0176	9606,ENSP00000242480,9606,ENSP00000269141,9606,ENSP00000331040	EGR2,CDH2,OLIG2
314	Day 30 +O, shaker	GO:0007409	Axonogenesis	4	384	1.31	0.0178	9606,ENSP00000242480,9606,ENSP00000339004,9606,ENSP00000349723,9606,ENSP00000353508	EGR2,FOXG1,BCL11B,MAP2
315	Day 30 +O, shaker	GO:0030154	Cell differentiation	8	3702	0.63	0.0275	9606,ENSP00000242480,9606,ENSP00000269141,9606,ENSP00000331040,9606,ENSP00000339004,9606,ENSP00000349723,9606,ENSP00000353508,9606,ENSP00000363804,9606,ENSP00000441691	EGR2,CDH2,OLIG2,FOXG1,BCL11B,MAP2,KLF4,ITGAM
316	Day 30 +O, shaker	GO:0030182	Neuron differentiation	5	1019	0.98	0.0356	9606,ENSP00000242480,9606,ENSP00000331040,9606,ENSP00000339004,9606,ENSP00000349723,9606,ENSP00000353508	EGR2,OLIG2,FOXG1,BCL11B,MAP2
317	Day 30 +O, shaker	GO:0010001	Glial cell differentiation	3	178	1.52	0.0357	9606,ENSP00000242480,9606,ENSP00000269141,9606,ENSP00000331040	EGR2,CDH2,OLIG2
318	Day 60 + O Shaker	#term ID	term description	observed gene count	background gene count	strength	false discovery rate	matching proteins in your network (IDs)	matching proteins in your network (labels)
319	Day 60 + O Shaker	GO:0009653	Anatomical structure morphogenesis	12	2165	0.86	1.47e-05	9606.ENSP00000242480,9606.ENSP00000259915,9606.ENSP00000269141,9606.ENSP00000320295,9606.ENSP00000323588,9606.ENSP00000339004,9606.ENSP00000349723,9606.ENSP00000353508,9606.ENSP00000357206,9606.ENSP00000363804,9606.ENSP00000404100,9606.ENSP00000479618	EGR2,POU5F1,CDH2,TUBB3,SOX2,FOXG1,BCL11B,MAP2,NES,KLF4,PAX6,MYC
320	Day 60 + O Shaker	GO:0007399	Nervous system development	12	2371	0.82	2.11e-05	9606.ENSP00000242480,9606.ENSP00000269141,9606.ENSP00000320295,9606.ENSP00000323588,9606.ENSP00000339004,9606.ENSP00000349723,9606.ENSP00000353508,9606.ENSP00000357206,9606.ENSP00000363804,9606.ENSP00000380958,9606.ENSP00000404100,9606.ENSP00000463653	EGR2,CDH2,TUBB3,SOX2,FOXG1,BCL11B,MAP2,NES,KLF4,MBP,PAX6,RBFOX3
321	Day 60 + O Shaker	GO:0007417	Central nervous system development	9	988	1.07	3.61e-05	9606.ENSP00000242480,9606.ENSP00000269141,9606.ENSP00000323588,9606.ENSP00000339004,9606.ENSP00000349723,9606.ENSP00000353508,9606.ENSP00000357206,9606.ENSP00000380958,9606.ENSP00000404100	EGR2,CDH2,SOX2,FOXG1,BCL11B,MAP2,NES,MBP,PAX6
322	Day 60 + O Shaker	GO:0048731	System development	14	4426	0.62	3.61e-05	9606.ENSP00000242480,9606.ENSP00000259915,9606.ENSP00000269141,9606.ENSP00000320295,9606.ENSP00000323588,9606.ENSP00000339004,9606.ENSP00000349723,9606.ENSP00000353508,9606.ENSP00000357206,9606.ENSP00000363804,9606.ENSP00000380958,9606.ENSP00000404100,9606.ENSP00000463653,9606.ENSP00000479618	EGR2,POU5F1,CDH2,TUBB3,SOX2,FOXG1,BCL11B,MAP2,NES,KLF4,MBP,PAX6,RBFOX3,MYC
323	Day 60 + O Shaker	GO:0000902	Cell morphogenesis	8	726	1.16	4.92e-05	9606.ENSP00000242480,9606.ENSP00000269141,9606.ENSP00000320295,9606.ENSP00000339004,9606.ENSP00000349723,9606.ENSP00000353508,9606.ENSP00000357206,9606.ENSP00000404100	EGR2,CDH2,TUBB3,FOXG1,BCL11B,MAP2,NES,PAX6
324	Day 60 + O Shaker	GO:0007420	Brain development	8	745	1.15	4.92e-05	9606.ENSP00000242480,9606.ENSP00000269141,9606.ENSP00000323588,9606.ENSP00000339004,9606.ENSP00000349723,9606.ENSP00000357206,9606.ENSP00000380958,9606.ENSP00000404100	EGR2,CDH2,SOX2,FOXG1,BCL11B,NES,MBP,PAX6
325	Day 60 + O Shaker	GO:0045165	Cell fate commitment	6	248	1.5	4.92e-05	9606.ENSP00000259915,9606.ENSP00000323588,9606.ENSP00000339004,9606.ENSP00000349723,9606.ENSP00000363804,9606.ENSP00000404100	POU5F1,SOX2,FOXG1,BCL11B,KLF4,PAX6
326	Day 60 + O Shaker	GO:2000026	Regulation of multicellular organismal development	11	2096	0.84	4.92e-05	9606.ENSP00000242480,9606.ENSP00000259915,9606.ENSP00000269141,9606.ENSP00000323588,9606.ENSP00000339004,9606.ENSP00000349723,9606.ENSP00000353508,9606.ENSP00000363804,9606.ENSP00000380958,9606.ENSP00000404100,9606.ENSP00000479618	EGR2,POU5F1,CDH2,SOX2,FOXG1,BCL11B,MAP2,KLF4,MBP,PAX6,MYC
327	Day 60 + O Shaker	GO:0001709	Cell fate determination	4	42	2.09	5.1e-05	9606.ENSP00000259915,9606.ENSP00000339004,9606.ENSP00000363804,9606.ENSP00000404100	POU5F1,FOXG1,KLF4,PAX6
328	Day 60 + O Shaker	GO:0048858	Cell projection morphogenesis	7	503	1.26	5.1e-05	9606.ENSP00000242480,9606.ENSP00000320295,9606.ENSP00000339004,9606.ENSP00000349723,9606.ENSP00000353508,9606.ENSP00000357206,9606.ENSP00000404100	EGR2,TUBB3,FOXG1,BCL11B,MAP2,NES,PAX6
329	Day 60 + O Shaker	GO:0050767	Regulation of neurogenesis	8	828	1.1	5.63e-05	9606.ENSP00000242480,9606.ENSP00000269141,9606.ENSP00000323588,9606.ENSP00000339004,9606.ENSP00000349723,9606.ENSP00000353508,9606.ENSP00000363804,9606.ENSP00000404100	EGR2,CDH2,SOX2,FOXG1,BCL11B,MAP2,KLF4,PAX6
330	Day 60 + O Shaker	GO:0048513	Animal organ development	12	3197	0.69	8.81e-05	9606.ENSP00000242480,9606.ENSP00000259915,9606.ENSP00000269141,9606.ENSP00000320295,9606.ENSP00000323588,9606.ENSP00000339004,9606.ENSP00000349723,9606.ENSP00000357206,9606.ENSP00000363804,9606.ENSP00000380958,9606.ENSP00000404100,9606.ENSP00000479618	EGR2,POU5F1,CDH2,TUBB3,SOX2,FOXG1,BCL11B,NES,KLF4,MBP,PAX6,MYC
331	Day 60 + O Shaker	GO:0045595	Regulation of cell differentiation	10	1874	0.84	0.0001	9606.ENSP00000242480,9606.ENSP00000259915,9606.ENSP00000269141,9606.ENSP00000323588,9606.ENSP00000339004,9606.ENSP00000349723,9606.ENSP00000353508,9606.ENSP00000363804,9606.ENSP00000404100,9606.ENSP00000479618	EGR2,POU5F1,CDH2,SOX2,FOXG1,BCL11B,MAP2,KLF4,PAX6,MYC
332	Day 60 + O Shaker	GO:0007409	Axonogenesis	6	384	1.31	0.00015	9606.ENSP00000242480,9606.ENSP00000320295,9606.ENSP00000339004,9606.ENSP00000349723,9606.ENSP00000353508,9606.ENSP00000404100	EGR2,TUBB3,FOXG1,BCL11B,MAP2,PAX6
333	Day 60 + O Shaker	GO:0045664	Regulation of neuron differentiation	7	665	1.14	0.00015	9606.ENSP00000269141,9606.ENSP00000323588,9606.ENSP00000339004,9606.ENSP00000349723,9606.ENSP00000353508,9606.ENSP00000363804,9606.ENSP00000404100	CDH2,SOX2,FOXG1,BCL11B,MAP2,KLF4,PAX6
334	Day 60 + O Shaker	GO:0048699	Generation of neurons	9	1551	0.88	0.00022	9606.ENSP00000242480,9606.ENSP00000269141,9606.ENSP00000320295,9606.ENSP00000323588,9606.ENSP00000339004,9606.ENSP00000349723,9606.ENSP00000353508,9606.ENSP00000363804,9606.ENSP00000404100	EGR2,CDH2,TUBB3,SOX2,FOXG1,BCL11B,MAP2,KLF4,PAX6
335	Day 60 + O Shaker	GO:0042063	Gliogenesis	5	228	1.46	0.00028	9606.ENSP00000242480,9606.ENSP00000269141,9606.ENSP00000323588,9606.ENSP00000339004,9606.ENSP00000404100	EGR2,CDH2,SOX2,FOXG1,PAX6
336	Day 60 + O Shaker	GO:2000177	Regulation of neural precursor cell proliferation	4	88	1.77	0.00028	9606.ENSP00000269141,9606.ENSP00000339004,9606.ENSP00000357206,9606.ENSP00000404100	CDH2,FOXG1,NES,PAX6
337	Day 60 + O Shaker	GO:0009888	Tissue development	9	1760	0.82	0.00047	9606.ENSP00000242480,9606.ENSP00000259915,9606.ENSP00000269141,9606.ENSP00000320295,9606.ENSP00000323588,9606.ENSP00000349723,9606.ENSP00000363804,9606.ENSP00000404100,9606.ENSP00000479618	EGR2,POU5F1,CDH2,TUBB3,SOX2,BCL11B,KLF4,PAX6,MYC
338	Day 60 + O Shaker	GO:0007411	Axon guidance	5	275	1.38	0.00058	9606.ENSP00000242480,9606.ENSP00000320295,9606.ENSP00000339004,9606.ENSP00000349723,9606.ENSP00000404100	EGR2,TUBB3,FOXG1,BCL11B,PAX6
339	Day 60 + O Shaker	GO:0060795	Cell fate commitment involved in formation of primary germ layer	3	28	2.15	0.00058	9606.ENSP00000259915,9606.ENSP00000323588,9606.ENSP00000363804	POU5F1,SOX2,KLF4
340	Day 60 + O Shaker	GO:0007423	Sensory organ development	6	563	1.14	0.00079	9606.ENSP00000323588,9606.ENSP00000339004,9606.ENSP00000349723,9606.ENSP00000357206,9606.ENSP00000363804,9606.ENSP00000404100	SOX2,FOXG1,BCL11B,NES,KLF4,PAX6
341	Day 60 + O Shaker	GO:0051094	Positive regulation of developmental process	8	1389	0.88	0.00086	9606.ENSP00000242480,9606.ENSP00000259915,9606.ENSP00000269141,9606.ENSP00000323588,9606.ENSP00000339004,9606.ENSP00000363804,9606.ENSP00000404100,9606.ENSP00000479618	EGR2,POU5F1,CDH2,SOX2,FOXG1,KLF4,PAX6,MYC
342	Day 60 + O Shaker	GO:0019827	Stem cell population maintenance	4	135	1.59	0.00098	9606.ENSP00000259915,9606.ENSP00000269141,9606.ENSP00000323588,9606.ENSP00000363804	POU5F1,CDH2,SOX2,KLF4
343	Day 60 + O Shaker	GO:0001654	Eye development	5	365	1.25	0.0018	9606.ENSP00000323588,9606.ENSP00000349723,9606.ENSP00000357206,9606.ENSP00000363804,9606.ENSP00000404100	SOX2,BCL11B,NES,KLF4,PAX6
344	Day 60 + O Shaker	GO:0021879	Forebrain neuron differentiation	3	46	1.93	0.0018	9606.ENSP00000339004,9606.ENSP00000349723,9606.ENSP00000404100	FOXG1,BCL11B,PAX6
345	Day 60 + O Shaker	GO:0009786	Regulation of asymmetric cell division	2	4	2.81	0.0021	9606.ENSP00000259915,9606.ENSP00000404100	POU5F1,PAX6
346	Day 60 + O Shaker	GO:0030900	Forebrain development	5	387	1.23	0.0021	9606.ENSP00000269141,9606.ENSP00000323588,9606.ENSP00000339004,9606.ENSP00000349723,9606.ENSP00000404100	CDH2,SOX2,FOXG1,BCL11B,PAX6
347	Day 60 + O Shaker	GO:0048869	Cellular developmental process	11	3757	0.58	0.0021	9606.ENSP00000242480,9606.ENSP00000259915,9606.ENSP00000269141,9606.ENSP00000320295,9606.ENSP00000323588,9606.ENSP00000339004,9606.ENSP00000349723,9606.ENSP00000353508,9606.ENSP00000357206,9606.ENSP00000363804,9606.ENSP00000404100	EGR2,POU5F1,CDH2,TUBB3,SOX2,FOXG1,BCL11B,MAP2,NES,KLF4,PAX6
348	Day 60 + O Shaker	GO:0010001	Glial cell differentiation	4	178	1.47	0.0022	9606.ENSP00000242480,9606.ENSP00000269141,9606.ENSP00000323588,9606.ENSP00000404100	EGR2,CDH2,SOX2,PAX6
349	Day 60 + O Shaker	GO:0042127	Regulation of cell population proliferation	8	1642	0.8	0.0023	9606.ENSP00000269141,9606.ENSP00000323588,9606.ENSP00000339004,9606.ENSP00000349723,9606.ENSP00000357206,9606.ENSP00000363804,9606.ENSP00000404100,9606.ENSP00000479618	CDH2,SOX2,FOXG1,BCL11B,NES,KLF4,PAX6,MYC
350	Day 60 + O Shaker	GO:0021953	Central nervous system neuron differentiation	4	183	1.46	0.0024	9606.ENSP00000339004,9606.ENSP00000349723,9606.ENSP00000353508,9606.ENSP00000404100	FOXG1,BCL11B,MAP2,PAX6
351	Day 60 + O Shaker	GO:2000179	Positive regulation of neural precursor cell proliferation	3	54	1.86	0.0024	9606.ENSP00000339004,9606.ENSP00000357206,9606.ENSP00000404100	FOXG1,NES,PAX6
352	Day 60 + O Shaker	GO:0065009	Regulation of molecular function	12	4913	0.5	0.0029	9606.ENSP00000237014,9606.ENSP00000242480,9606.ENSP00000259915,9606.ENSP00000323588,9606.ENSP00000339004,9606.ENSP00000349723,9606.ENSP00000353508,9606.ENSP00000357206,9606.ENSP00000363804,9606.ENSP00000380958,9606.ENSP00000404100,9606.ENSP00000479618	TTR,EGR2,POU5F1,SOX2,FOXG1,BCL11B,MAP2,NES,KLF4,MBP,PAX6,MYC
353	Day 60 + O Shaker	GO:0001714	Endodermal cell fate specification	2	6	2.64	0.0033	9606.ENSP00000259915,9606.ENSP00000323588	POU5F1,SOX2
354	Day 60 + O Shaker	GO:0035019	Somatic stem cell population maintenance	3	65	1.78	0.0038	9606.ENSP00000259915,9606.ENSP00000323588,9606.ENSP00000363804	POU5F1,SOX2,KLF4
355	Day 60 + O Shaker	GO:0048663	Neuron fate commitment	3	66	1.77	0.0038	9606.ENSP00000339004,9606.ENSP00000349723,9606.ENSP00000404100	FOXG1,BCL11B,PAX6
356	Day 60 + O Shaker	GO:0021902	Commitment of neuronal cell to specific neuron type in forebrain	2	7	2.57	0.004	9606.ENSP00000349723,9606.ENSP00000404100	BCL11B,PAX6
357	Day 60 + O Shaker	GO:0031077	Post-embryonic camera-type eye development	2	7	2.57	0.004	9606.ENSP00000349723,9606.ENSP00000363804	BCL11B,KLF4
358	Day 60 + O Shaker	GO:1904798	Positive regulation of core promoter binding	2	7	2.57	0.004	9606.ENSP00000363804,9606.ENSP00000404100	KLF4,PAX6
359	Day 60 + O Shaker	GO:0045665	Negative regulation of neuron differentiation	4	222	1.37	0.0041	9606.ENSP00000323588,9606.ENSP00000339004,9606.ENSP00000353508,9606.ENSP00000404100	SOX2,FOXG1,MAP2,PAX6
360	Day 60 + O Shaker	GO:0000122	Negative regulation of transcription by rna polymerase ii	6	895	0.94	0.0061	9606.ENSP00000259915,9606.ENSP00000323588,9606.ENSP00000339004,9606.ENSP00000363804,9606.ENSP00000404100,9606.ENSP00000479618	POU5F1,SOX2,FOXG1,KLF4,PAX6,MYC
361	Day 60 + O Shaker	GO:0042221	Response to chemical	11	4333	0.52	0.0064	9606.ENSP00000242480,9606.ENSP00000259915,9606.ENSP00000320295,9606.ENSP00000323588,9606.ENSP00000339004,9606.ENSP00000349723,9606.ENSP00000353508,9606.ENSP00000363804,9606.ENSP00000380958,9606.ENSP00000404100,9606.ENSP00000479618	EGR2,POU5F1,TUBB3,SOX2,FOXG1,BCL11B,MAP2,KLF4,MBP,PAX6,MYC
362	Day 60 + O Shaker	GO:0021537	Telencephalon development	4	257	1.31	0.0065	9606.ENSP00000269141,9606.ENSP00000339004,9606.ENSP00000349723,9606.ENSP00000404100	CDH2,FOXG1,BCL11B,PAX6
363	Day 60 + O Shaker	GO:0034115	Negative regulation of heterotypic cell-cell adhesion	2	10	2.42	0.0065	9606.ENSP00000363804,9606.ENSP00000380958	KLF4,MBP
364	Day 60 + O Shaker	GO:0001708	Cell fate specification	3	87	1.65	0.007	9606.ENSP00000259915,9606.ENSP00000323588,9606.ENSP00000404100	POU5F1,SOX2,PAX6
365	Day 60 + O Shaker	GO:0016043	Cellular component organization	12	5447	0.46	0.007	9606.ENSP00000237014,9606.ENSP00000242480,9606.ENSP00000269141,9606.ENSP00000320295,9606.ENSP00000323588,9606.ENSP00000339004,9606.ENSP00000349723,9606.ENSP00000353508,9606.ENSP00000357206,9606.ENSP00000380958,9606.ENSP00000404100,9606.ENSP00000479618	TTR,EGR2,CDH2,TUBB3,SOX2,FOXG1,BCL11B,MAP2,NES,MBP,PAX6,MYC
366	Day 60 + O Shaker	GO:0048598	Embryonic morphogenesis	5	571	1.06	0.0083	9606.ENSP00000259915,9606.ENSP00000323588,9606.ENSP00000339004,9606.ENSP00000363804,9606.ENSP00000404100	POU5F1,SOX2,FOXG1,KLF4,PAX6
367	Day 60 + O Shaker	GO:0048522	Positive regulation of cellular process	12	5579	0.45	0.0085	9606.ENSP00000242480,9606.ENSP00000259915,9606.ENSP00000269141,9606.ENSP00000323588,9606.ENSP00000339004,9606.ENSP00000349723,9606.ENSP00000353508,9606.ENSP00000357206,9606.ENSP00000363804,9606.ENSP00000380958,9606.ENSP00000404100,9606.ENSP00000479618	EGR2,POU5F1,CDH2,SOX2,FOXG1,BCL11B,MAP2,NES,KLF4,MBP,PAX6,MYC
368	Day 60 + O Shaker	GO:0051093	Negative regulation of developmental process	6	983	0.9	0.0088	9606.ENSP00000323588,9606.ENSP00000339004,9606.ENSP00000353508,9606.ENSP00000363804,9606.ENSP00000404100,9606.ENSP00000479618	SOX2,FOXG1,MAP2,KLF4,PAX6,MYC
369	Day 60 + O Shaker	GO:0009790	Embryo development	6	1002	0.89	0.0093	9606.ENSP00000259915,9606.ENSP00000323588,9606.ENSP00000339004,9606.ENSP00000357206,9606.ENSP00000363804,9606.ENSP00000404100	POU5F1,SOX2,FOXG1,NES,KLF4,PAX6
370	Day 60 + O Shaker	GO:0021781	Glial cell fate commitment	2	14	2.27	0.0098	9606.ENSP00000323588,9606.ENSP00000404100	SOX2,PAX6
371	Day 60 + O Shaker	GO:0030154	Cell differentiation	10	3702	0.55	0.0102	9606.ENSP00000242480,9606.ENSP00000259915,9606.ENSP00000269141,9606.ENSP00000320295,9606.ENSP00000323588,9606.ENSP00000339004,9606.ENSP00000349723,9606.ENSP00000353508,9606.ENSP00000363804,9606.ENSP00000404100	EGR2,POU5F1,CDH2,TUBB3,SOX2,FOXG1,BCL11B,MAP2,KLF4,PAX6
372	Day 60 + O Shaker	GO:0043010	Camera-type eye development	4	318	1.22	0.0116	9606.ENSP00000349723,9606.ENSP00000357206,9606.ENSP00000363804,9606.ENSP00000404100	BCL11B,NES,KLF4,PAX6
373	Day 60 + O Shaker	GO:2000341	Regulation of chemokine (c-x-c motif) ligand 2 production	2	16	2.21	0.0116	9606.ENSP00000363804,9606.ENSP00000380958	KLF4,MBP
374	Day 60 + O Shaker	GO:0021987	Cerebral cortex development	3	116	1.53	0.0128	9606.ENSP00000269141,9606.ENSP00000339004,9606.ENSP00000404100	CDH2,FOXG1,PAX6
375	Day 60 + O Shaker	GO:0022603	Regulation of anatomical structure morphogenesis	6	1095	0.85	0.0132	9606.ENSP00000259915,9606.ENSP00000269141,9606.ENSP00000353508,9606.ENSP00000363804,9606.ENSP00000380958,9606.ENSP00000479618	POU5F1,CDH2,MAP2,KLF4,MBP,MYC
376	Day 60 + O Shaker	GO:0050678	Regulation of epithelial cell proliferation	4	339	1.19	0.0141	9606.ENSP00000323588,9606.ENSP00000349723,9606.ENSP00000404100,9606.ENSP00000479618	SOX2,BCL11B,PAX6,MYC
377	Day 60 + O Shaker	GO:0048523	Negative regulation of cellular process	11	4874	0.47	0.0144	9606.ENSP00000259915,9606.ENSP00000269141,9606.ENSP00000323588,9606.ENSP00000339004,9606.ENSP00000349723,9606.ENSP00000353508,9606.ENSP00000357206,9606.ENSP00000363804,9606.ENSP00000380958,9606.ENSP00000404100,9606.ENSP00000479618	POU5F1,CDH2,SOX2,FOXG1,BCL11B,MAP2,NES,KLF4,MBP,PAX6,MYC
378	Day 60 + O Shaker	GO:0010628	Positive regulation of gene expression	8	2337	0.65	0.0152	9606.ENSP00000242480,9606.ENSP00000259915,9606.ENSP00000323588,9606.ENSP00000349723,9606.ENSP00000363804,9606.ENSP00000380958,9606.ENSP00000404100,9606.ENSP00000479618	EGR2,POU5F1,SOX2,BCL11B,KLF4,MBP,PAX6,MYC
379	Day 60 + O Shaker	GO:0008285	Negative regulation of cell population proliferation	5	696	0.97	0.0158	9606.ENSP00000323588,9606.ENSP00000349723,9606.ENSP00000363804,9606.ENSP00000404100,9606.ENSP00000479618	SOX2,BCL11B,KLF4,PAX6,MYC
380	Day 60 + O Shaker	GO:0051098	Regulation of binding	4	373	1.15	0.0187	9606.ENSP00000353508,9606.ENSP00000357206,9606.ENSP00000363804,9606.ENSP00000404100	MAP2,NES,KLF4,PAX6
381	Day 60 + O Shaker	GO:0045596	Negative regulation of cell differentiation	5	728	0.95	0.0189	9606.ENSP00000323588,9606.ENSP00000339004,9606.ENSP00000353508,9606.ENSP00000404100,9606.ENSP00000479618	SOX2,FOXG1,MAP2,PAX6,MYC
382	Day 60 + O Shaker	GO:0002052	Positive regulation of neuroblast proliferation	2	23	2.05	0.019	9606.ENSP00000339004,9606.ENSP00000404100	FOXG1,PAX6
383	Day 60 + O Shaker	GO:0050794	Regulation of cellular process	15	10932	0.25	0.019	9606.ENSP00000237014,9606.ENSP00000242480,9606.ENSP00000259915,9606.ENSP00000269141,9606.ENSP00000320295,9606.ENSP00000323588,9606.ENSP00000339004,9606.ENSP00000349723,9606.ENSP00000353508,9606.ENSP00000357206,9606.ENSP00000363804,9606.ENSP00000380958,9606.ENSP00000404100,9606.ENSP00000463653,9606.ENSP00000479618	TTR,EGR2,POU5F1,CDH2,TUBB3,SOX2,FOXG1,BCL11B,MAP2,NES,KLF4,MBP,PAX6,RBFOX3,MYC
384	Day 60 + O Shaker	GO:0051240	Positive regulation of multicellular organismal process	7	1770	0.71	0.019	9606.ENSP00000242480,9606.ENSP00000259915,9606.ENSP00000339004,9606.ENSP00000363804,9606.ENSP00000380958,9606.ENSP00000404100,9606.ENSP00000479618	EGR2,POU5F1,FOXG1,KLF4,MBP,PAX6,MYC
385	Day 60 + O Shaker	GO:0097150	Neuronal stem cell population maintenance	2	23	2.05	0.019	9606.ENSP00000269141,9606.ENSP00000323588	CDH2,SOX2
386	Day 60 + O Shaker	GO:0051173	Positive regulation of nitrogen compound metabolic process	9	3239	0.56	0.0203	9606.ENSP00000242480,9606.ENSP00000259915,9606.ENSP00000269141,9606.ENSP00000323588,9606.ENSP00000349723,9606.ENSP00000363804,9606.ENSP00000380958,9606.ENSP00000404100,9606.ENSP00000479618	EGR2,POU5F1,CDH2,SOX2,BCL11B,KLF4,MBP,PAX6,MYC
387	Day 60 + O Shaker	GO:0051241	Negative regulation of multicellular organismal process	6	1231	0.8	0.0212	9606.ENSP00000323588,9606.ENSP00000339004,9606.ENSP00000353508,9606.ENSP00000363804,9606.ENSP00000404100,9606.ENSP00000479618	SOX2,FOXG1,MAP2,KLF4,PAX6,MYC
388	Day 60 + O Shaker	GO:0040011	Locomotion	6	1251	0.8	0.023	9606.ENSP00000242480,9606.ENSP00000269141,9606.ENSP00000320295,9606.ENSP00000339004,9606.ENSP00000349723,9606.ENSP00000404100	EGR2,CDH2,TUBB3,FOXG1,BCL11B,PAX6
389	Day 60 + O Shaker	GO:0052548	Regulation of endopeptidase activity	4	418	1.1	0.0255	9606.ENSP00000323588,9606.ENSP00000363804,9606.ENSP00000380958,9606.ENSP00000479618	SOX2,KLF4,MBP,MYC
390	Day 60 + O Shaker	GO:0031325	Positive regulation of cellular metabolic process	9	3413	0.54	0.0284	9606.ENSP00000242480,9606.ENSP00000259915,9606.ENSP00000269141,9606.ENSP00000323588,9606.ENSP00000349723,9606.ENSP00000363804,9606.ENSP00000380958,9606.ENSP00000404100,9606.ENSP00000479618	EGR2,POU5F1,CDH2,SOX2,BCL11B,KLF4,MBP,PAX6,MYC
391	Day 60 + O Shaker	GO:0051973	Positive regulation of telomerase activity	2	36	1.86	0.0366	9606.ENSP00000363804,9606.ENSP00000479618	KLF4,MYC
392	Day 60 + O Shaker	GO:0048646	Anatomical structure formation involved in morphogenesis	5	883	0.87	0.0373	9606.ENSP00000242480,9606.ENSP00000259915,9606.ENSP00000323588,9606.ENSP00000363804,9606.ENSP00000404100	EGR2,POU5F1,SOX2,KLF4,PAX6
393	Day 60 + O Shaker	GO:0010604	Positive regulation of macromolecule metabolic process	9	3600	0.51	0.0391	9606.ENSP00000242480,9606.ENSP00000259915,9606.ENSP00000269141,9606.ENSP00000323588,9606.ENSP00000349723,9606.ENSP00000363804,9606.ENSP00000380958,9606.ENSP00000404100,9606.ENSP00000479618	EGR2,POU5F1,CDH2,SOX2,BCL11B,KLF4,MBP,PAX6,MYC
394	Day 60 + O Shaker	GO:0051302	Regulation of cell division	3	197	1.3	0.0403	9606.ENSP00000259915,9606.ENSP00000404100,9606.ENSP00000479618	POU5F1,PAX6,MYC
395	Day 60 + O Shaker	GO:0031076	Embryonic camera-type eye development	2	39	1.83	0.0405	9606.ENSP00000357206,9606.ENSP00000404100	NES,PAX6
396	Day 60 + O Shaker	GO:0021983	Pituitary gland development	2	42	1.79	0.0457	9606.ENSP00000323588,9606.ENSP00000404100	SOX2,PAX6
397	Day 60 + O Shaker	GO:0051252	Regulation of rna metabolic process	9	3722	0.5	0.0475	9606.ENSP00000242480,9606.ENSP00000259915,9606.ENSP00000323588,9606.ENSP00000339004,9606.ENSP00000349723,9606.ENSP00000363804,9606.ENSP00000404100,9606.ENSP00000463653,9606.ENSP00000479618	EGR2,POU5F1,SOX2,FOXG1,BCL11B,KLF4,PAX6,RBFOX3,MYC
398	Day 60 + O Shaker	GO:0006928	Movement of cell or subcellular component	6	1501	0.72	0.0494	9606.ENSP00000242480,9606.ENSP00000269141,9606.ENSP00000320295,9606.ENSP00000339004,9606.ENSP00000349723,9606.ENSP00000404100	EGR2,CDH2,TUBB3,FOXG1,BCL11B,PAX6
399	Day 60 + O Shaker	GO:0043281	Regulation of cysteine-type endopeptidase activity involved in apoptotic process	3	216	1.26	0.0494	9606.ENSP00000323588,9606.ENSP00000363804,9606.ENSP00000479618	SOX2,KLF4,MYC
400	Day 60 + O Shaker	GO:0070848	Response to growth factor	4	524	1	0.0494	9606.ENSP00000259915,9606.ENSP00000323588,9606.ENSP00000363804,9606.ENSP00000479618	POU5F1,SOX2,KLF4,MYC
401	Day 60 +RCCS	#term ID	term description	observed gene count	background gene count	strength	false discovery rate	matching proteins in your network (IDs)	matching proteins in your network (labels)
402	Day 60 +RCCS	GO:0000902	Cell morphogenesis	9	726	1.15	2.38e-05	9606.ENSP00000242480,9606.ENSP00000269141,9606.ENSP00000291700,9606.ENSP00000320295,9606.ENSP00000339004,9606.ENSP00000349723,9606.ENSP00000353508,9606.ENSP00000357206,9606.ENSP00000382428	EGR2,CDH2,S100B,TUBB3,FOXG1,BCL11B,MAP2,NES,DLG4
403	Day 60 +RCCS	GO:0007399	Nervous system development	13	2371	0.8	2.38e-05	9606.ENSP00000242480,9606.ENSP00000269141,9606.ENSP00000291700,9606.ENSP00000320295,9606.ENSP00000331040,9606.ENSP00000339004,9606.ENSP00000349723,9606.ENSP00000353508,9606.ENSP00000357206,9606.ENSP00000363804,9606.ENSP00000380958,9606.ENSP00000382428,9606.ENSP00000463653	EGR2,CDH2,S100B,TUBB3,OLIG2,FOXG1,BCL11B,MAP2,NES,KLF4,MBP,DLG4,RBFOX3
404	Day 60 +RCCS	GO:0048858	Cell projection morphogenesis	8	503	1.26	2.38e-05	9606.ENSP00000242480,9606.ENSP00000291700,9606.ENSP00000320295,9606.ENSP00000339004,9606.ENSP00000349723,9606.ENSP00000353508,9606.ENSP00000357206,9606.ENSP00000382428	EGR2,S100B,TUBB3,FOXG1,BCL11B,MAP2,NES,DLG4
405	Day 60 +RCCS	GO:2000026	Regulation of multicellular organismal development	12	2096	0.82	2.38e-05	9606.ENSP00000242480,9606.ENSP00000259915,9606.ENSP00000269141,9606.ENSP00000291700,9606.ENSP00000331040,9606.ENSP00000339004,9606.ENSP00000349723,9606.ENSP00000353508,9606.ENSP00000363804,9606.ENSP00000380958,9606.ENSP00000382428,9606.ENSP00000479618	EGR2,POU5F1,CDH2,S100B,OLIG2,FOXG1,BCL11B,MAP2,KLF4,MBP,DLG4,MYC
406	Day 60 +RCCS	GO:0009653	Anatomical structure morphogenesis	12	2165	0.8	2.68e-05	9606.ENSP00000242480,9606.ENSP00000259915,9606.ENSP00000269141,9606.ENSP00000291700,9606.ENSP00000320295,9606.ENSP00000339004,9606.ENSP00000349723,9606.ENSP00000353508,9606.ENSP00000357206,9606.ENSP00000363804,9606.ENSP00000382428,9606.ENSP00000479618	EGR2,POU5F1,CDH2,S100B,TUBB3,FOXG1,BCL11B,MAP2,NES,KLF4,DLG4,MYC
407	Day 60 +RCCS	GO:0048731	System development	15	4426	0.59	3.28e-05	9606.ENSP00000242480,9606.ENSP00000259915,9606.ENSP00000269141,9606.ENSP00000291700,9606.ENSP00000320295,9606.ENSP00000331040,9606.ENSP00000339004,9606.ENSP00000349723,9606.ENSP00000353508,9606.ENSP00000357206,9606.ENSP00000363804,9606.ENSP00000380958,9606.ENSP00000382428,9606.ENSP00000463653,9606.ENSP00000479618	EGR2,POU5F1,CDH2,S100B,TUBB3,OLIG2,FOXG1,BCL11B,MAP2,NES,KLF4,MBP,DLG4,RBFOX3,MYC
408	Day 60 +RCCS	GO:0051960	Regulation of nervous system development	9	942	1.04	3.53e-05	9606.ENSP00000242480,9606.ENSP00000269141,9606.ENSP00000291700,9606.ENSP00000331040,9606.ENSP00000339004,9606.ENSP00000349723,9606.ENSP00000353508,9606.ENSP00000363804,9606.ENSP00000382428	EGR2,CDH2,S100B,OLIG2,FOXG1,BCL11B,MAP2,KLF4,DLG4
409	Day 60 +RCCS	GO:0007417	Central nervous system development	9	988	1.02	4.78e-05	9606.ENSP00000242480,9606.ENSP00000269141,9606.ENSP00000291700,9606.ENSP00000331040,9606.ENSP00000339004,9606.ENSP00000349723,9606.ENSP00000353508,9606.ENSP00000357206,9606.ENSP00000380958	EGR2,CDH2,S100B,OLIG2,FOXG1,BCL11B,MAP2,NES,MBP
410	Day 60 +RCCS	GO:0045595	Regulation of cell differentiation	11	1874	0.83	5.34e-05	9606.ENSP00000242480,9606.ENSP00000259915,9606.ENSP00000269141,9606.ENSP00000291700,9606.ENSP00000331040,9606.ENSP00000339004,9606.ENSP00000349723,9606.ENSP00000353508,9606.ENSP00000363804,9606.ENSP00000382428,9606.ENSP00000479618	EGR2,POU5F1,CDH2,S100B,OLIG2,FOXG1,BCL11B,MAP2,KLF4,DLG4,MYC
411	Day 60 +RCCS	GO:0048667	Cell morphogenesis involved in neuron differentiation	7	445	1.26	5.68e-05	9606.ENSP00000242480,9606.ENSP00000291700,9606.ENSP00000320295,9606.ENSP00000339004,9606.ENSP00000349723,9606.ENSP00000353508,9606.ENSP00000382428	EGR2,S100B,TUBB3,FOXG1,BCL11B,MAP2,DLG4
412	Day 60 +RCCS	GO:0048699	Generation of neurons	10	1551	0.87	0.00011	9606.ENSP00000242480,9606.ENSP00000269141,9606.ENSP00000291700,9606.ENSP00000320295,9606.ENSP00000331040,9606.ENSP00000339004,9606.ENSP00000349723,9606.ENSP00000353508,9606.ENSP00000363804,9606.ENSP00000382428	EGR2,CDH2,S100B,TUBB3,OLIG2,FOXG1,BCL11B,MAP2,KLF4,DLG4
413	Day 60 +RCCS	GO:0048812	Neuron projection morphogenesis	7	495	1.21	0.00011	9606.ENSP00000242480,9606.ENSP00000291700,9606.ENSP00000320295,9606.ENSP00000339004,9606.ENSP00000349723,9606.ENSP00000353508,9606.ENSP00000382428	EGR2,S100B,TUBB3,FOXG1,BCL11B,MAP2,DLG4
414	Day 60 +RCCS	GO:0050767	Regulation of neurogenesis	8	828	1.05	0.00013	9606.ENSP00000242480,9606.ENSP00000269141,9606.ENSP00000331040,9606.ENSP00000339004,9606.ENSP00000349723,9606.ENSP00000353508,9606.ENSP00000363804,9606.ENSP00000382428	EGR2,CDH2,OLIG2,FOXG1,BCL11B,MAP2,KLF4,DLG4
415	Day 60 +RCCS	GO:0007409	Axonogenesis	6	384	1.25	0.00034	9606.ENSP00000242480,9606.ENSP00000291700,9606.ENSP00000320295,9606.ENSP00000339004,9606.ENSP00000349723,9606.ENSP00000353508	EGR2,S100B,TUBB3,FOXG1,BCL11B,MAP2
416	Day 60 +RCCS	GO:0051094	Positive regulation of developmental process	9	1389	0.87	0.00036	9606.ENSP00000242480,9606.ENSP00000259915,9606.ENSP00000269141,9606.ENSP00000291700,9606.ENSP00000331040,9606.ENSP00000339004,9606.ENSP00000363804,9606.ENSP00000382428,9606.ENSP00000479618	EGR2,POU5F1,CDH2,S100B,OLIG2,FOXG1,KLF4,DLG4,MYC
417	Day 60 +RCCS	GO:0045664	Regulation of neuron differentiation	7	665	1.08	0.0004	9606.ENSP00000269141,9606.ENSP00000331040,9606.ENSP00000339004,9606.ENSP00000349723,9606.ENSP00000353508,9606.ENSP00000363804,9606.ENSP00000382428	CDH2,OLIG2,FOXG1,BCL11B,MAP2,KLF4,DLG4
418	Day 60 +RCCS	GO:0030182	Neuron differentiation	8	1019	0.96	0.00044	9606.ENSP00000242480,9606.ENSP00000291700,9606.ENSP00000320295,9606.ENSP00000331040,9606.ENSP00000339004,9606.ENSP00000349723,9606.ENSP00000353508,9606.ENSP00000382428	EGR2,S100B,TUBB3,OLIG2,FOXG1,BCL11B,MAP2,DLG4
419	Day 60 +RCCS	GO:0042063	Gliogenesis	5	228	1.4	0.00052	9606.ENSP00000242480,9606.ENSP00000269141,9606.ENSP00000291700,9606.ENSP00000331040,9606.ENSP00000339004	EGR2,CDH2,S100B,OLIG2,FOXG1
420	Day 60 +RCCS	GO:0022603	Regulation of anatomical structure morphogenesis	8	1095	0.92	0.00061	9606.ENSP00000259915,9606.ENSP00000269141,9606.ENSP00000291700,9606.ENSP00000353508,9606.ENSP00000363804,9606.ENSP00000380958,9606.ENSP00000382428,9606.ENSP00000479618	POU5F1,CDH2,S100B,MAP2,KLF4,MBP,DLG4,MYC
421	Day 60 +RCCS	GO:0007420	Brain development	7	745	1.03	0.00065	9606.ENSP00000242480,9606.ENSP00000269141,9606.ENSP00000331040,9606.ENSP00000339004,9606.ENSP00000349723,9606.ENSP00000357206,9606.ENSP00000380958	EGR2,CDH2,OLIG2,FOXG1,BCL11B,NES,MBP
422	Day 60 +RCCS	GO:0045165	Cell fate commitment	5	248	1.37	0.00071	9606.ENSP00000259915,9606.ENSP00000331040,9606.ENSP00000339004,9606.ENSP00000349723,9606.ENSP00000363804	POU5F1,OLIG2,FOXG1,BCL11B,KLF4
423	Day 60 +RCCS	GO:0051240	Positive regulation of multicellular organismal process	9	1770	0.77	0.0017	9606.ENSP00000242480,9606.ENSP00000259915,9606.ENSP00000291700,9606.ENSP00000331040,9606.ENSP00000339004,9606.ENSP00000363804,9606.ENSP00000380958,9606.ENSP00000382428,9606.ENSP00000479618	EGR2,POU5F1,S100B,OLIG2,FOXG1,KLF4,MBP,DLG4,MYC
424	Day 60 +RCCS	GO:0048869	Cellular developmental process	12	3757	0.57	0.002	9606.ENSP00000242480,9606.ENSP00000259915,9606.ENSP00000269141,9606.ENSP00000291700,9606.ENSP00000320295,9606.ENSP00000331040,9606.ENSP00000339004,9606.ENSP00000349723,9606.ENSP00000353508,9606.ENSP00000357206,9606.ENSP00000363804,9606.ENSP00000382428	EGR2,POU5F1,CDH2,S100B,TUBB3,OLIG2,FOXG1,BCL11B,MAP2,NES,KLF4,DLG4
425	Day 60 +RCCS	GO:0001709	Cell fate determination	3	42	1.91	0.0024	9606.ENSP00000259915,9606.ENSP00000339004,9606.ENSP00000363804	POU5F1,FOXG1,KLF4
426	Day 60 +RCCS	GO:0048513	Animal organ development	11	3197	0.6	0.0033	9606.ENSP00000242480,9606.ENSP00000259915,9606.ENSP00000269141,9606.ENSP00000320295,9606.ENSP00000331040,9606.ENSP00000339004,9606.ENSP00000349723,9606.ENSP00000357206,9606.ENSP00000363804,9606.ENSP00000380958,9606.ENSP00000479618	EGR2,POU5F1,CDH2,TUBB3,OLIG2,FOXG1,BCL11B,NES,KLF4,MBP,MYC
427	Day 60 +RCCS	GO:0048168	Regulation of neuronal synaptic plasticity	3	52	1.82	0.0041	9606.ENSP00000242480,9606.ENSP00000291700,9606.ENSP00000382428	EGR2,S100B,DLG4
428	Day 60 +RCCS	GO:0010001	Glial cell differentiation	4	178	1.41	0.0046	9606.ENSP00000242480,9606.ENSP00000269141,9606.ENSP00000291700,9606.ENSP00000331040	EGR2,CDH2,S100B,OLIG2
429	Day 60 +RCCS	GO:0021953	Central nervous system neuron differentiation	4	183	1.4	0.005	9606.ENSP00000331040,9606.ENSP00000339004,9606.ENSP00000349723,9606.ENSP00000353508	OLIG2,FOXG1,BCL11B,MAP2
430	Day 60 +RCCS	GO:0031077	Post-embryonic camera-type eye development	2	7	2.52	0.007	9606.ENSP00000349723,9606.ENSP00000363804	BCL11B,KLF4
431	Day 60 +RCCS	GO:0048663	Neuron fate commitment	3	66	1.72	0.0074	9606.ENSP00000331040,9606.ENSP00000339004,9606.ENSP00000349723	OLIG2,FOXG1,BCL11B
432	Day 60 +RCCS	GO:0031646	Positive regulation of nervous system process	3	67	1.71	0.0075	9606.ENSP00000242480,9606.ENSP00000291700,9606.ENSP00000382428	EGR2,S100B,DLG4
433	Day 60 +RCCS	GO:0016043	Cellular component organization	13	5447	0.44	0.0113	9606.ENSP00000237014,9606.ENSP00000242480,9606.ENSP00000269141,9606.ENSP00000291700,9606.ENSP00000320295,9606.ENSP00000339004,9606.ENSP00000349723,9606.ENSP00000353508,9606.ENSP00000357206,9606.ENSP00000380958,9606.ENSP00000382428,9606.ENSP00000468500,9606.ENSP00000479618	TTR,EGR2,CDH2,S100B,TUBB3,FOXG1,BCL11B,MAP2,NES,MBP,DLG4,GFAP,MYC
434	Day 60 +RCCS	GO:0030154	Cell differentiation	11	3702	0.53	0.0113	9606.ENSP00000242480,9606.ENSP00000259915,9606.ENSP00000269141,9606.ENSP00000291700,9606.ENSP00000320295,9606.ENSP00000331040,9606.ENSP00000339004,9606.ENSP00000349723,9606.ENSP00000353508,9606.ENSP00000363804,9606.ENSP00000382428	EGR2,POU5F1,CDH2,S100B,TUBB3,OLIG2,FOXG1,BCL11B,MAP2,KLF4,DLG4
435	Day 60 +RCCS	GO:0034115	Negative regulation of heterotypic cell-cell adhesion	2	10	2.36	0.0115	9606.ENSP00000363804,9606.ENSP00000380958	KLF4,MBP
436	Day 60 +RCCS	GO:0050794	Regulation of cellular process	17	10932	0.25	0.0121	9606.ENSP00000237014,9606.ENSP00000242480,9606.ENSP00000259915,9606.ENSP00000269141,9606.ENSP00000291700,9606.ENSP00000320295,9606.ENSP00000331040,9606.ENSP00000339004,9606.ENSP00000349723,9606.ENSP00000353508,9606.ENSP00000357206,9606.ENSP00000363804,9606.ENSP00000380958,9606.ENSP00000382428,9606.ENSP00000463653,9606.ENSP00000468500,9606.ENSP00000479618	TTR,EGR2,POU5F1,CDH2,S100B,TUBB3,OLIG2,FOXG1,BCL11B,MAP2,NES,KLF4,MBP,DLG4,RBFOX3,GFAP,MYC
437	Day 60 +RCCS	GO:0048522	Positive regulation of cellular process	13	5579	0.43	0.0136	9606.ENSP00000242480,9606.ENSP00000259915,9606.ENSP00000269141,9606.ENSP00000291700,9606.ENSP00000331040,9606.ENSP00000339004,9606.ENSP00000349723,9606.ENSP00000353508,9606.ENSP00000357206,9606.ENSP00000363804,9606.ENSP00000380958,9606.ENSP00000382428,9606.ENSP00000479618	EGR2,POU5F1,CDH2,S100B,OLIG2,FOXG1,BCL11B,MAP2,NES,KLF4,MBP,DLG4,MYC
438	Day 60 +RCCS	GO:2000177	Regulation of neural precursor cell proliferation	3	88	1.59	0.0144	9606.ENSP00000269141,9606.ENSP00000339004,9606.ENSP00000357206	CDH2,FOXG1,NES
439	Day 60 +RCCS	GO:0007411	Axon guidance	4	275	1.22	0.0181	9606.ENSP00000242480,9606.ENSP00000320295,9606.ENSP00000339004,9606.ENSP00000349723	EGR2,TUBB3,FOXG1,BCL11B
440	Day 60 +RCCS	GO:0051962	Positive regulation of nervous system development	5	547	1.02	0.0181	9606.ENSP00000242480,9606.ENSP00000291700,9606.ENSP00000331040,9606.ENSP00000339004,9606.ENSP00000382428	EGR2,S100B,OLIG2,FOXG1,DLG4
441	Day 60 +RCCS	GO:0048523	Negative regulation of cellular process	12	4874	0.45	0.0202	9606.ENSP00000259915,9606.ENSP00000269141,9606.ENSP00000291700,9606.ENSP00000331040,9606.ENSP00000339004,9606.ENSP00000349723,9606.ENSP00000353508,9606.ENSP00000357206,9606.ENSP00000363804,9606.ENSP00000380958,9606.ENSP00000382428,9606.ENSP00000479618	POU5F1,CDH2,S100B,OLIG2,FOXG1,BCL11B,MAP2,NES,KLF4,MBP,DLG4,MYC
442	Day 60 +RCCS	GO:0065009	Regulation of molecular function	12	4913	0.45	0.0215	9606.ENSP00000237014,9606.ENSP00000242480,9606.ENSP00000259915,9606.ENSP00000331040,9606.ENSP00000339004,9606.ENSP00000349723,9606.ENSP00000353508,9606.ENSP00000357206,9606.ENSP00000363804,9606.ENSP00000380958,9606.ENSP00000382428,9606.ENSP00000479618	TTR,EGR2,POU5F1,OLIG2,FOXG1,BCL11B,MAP2,NES,KLF4,MBP,DLG4,MYC
443	Day 60 +RCCS	GO:2000341	Regulation of chemokine (c-x-c motif) ligand 2 production	2	16	2.16	0.0216	9606.ENSP00000363804,9606.ENSP00000380958	KLF4,MBP
444	Day 60 +RCCS	GO:0042552	Myelination	3	111	1.49	0.024	9606.ENSP00000242480,9606.ENSP00000331040,9606.ENSP00000380958	EGR2,OLIG2,MBP
445	Day 60 +RCCS	GO:0051093	Negative regulation of developmental process	6	983	0.85	0.024	9606.ENSP00000291700,9606.ENSP00000331040,9606.ENSP00000339004,9606.ENSP00000353508,9606.ENSP00000363804,9606.ENSP00000479618	S100B,OLIG2,FOXG1,MAP2,KLF4,MYC
446	Day 60 +RCCS	GO:0031643	Positive regulation of myelination	2	19	2.08	0.0271	9606.ENSP00000242480,9606.ENSP00000291700	EGR2,S100B
447	Day 60 +RCCS	GO:0014013	Regulation of gliogenesis	3	119	1.46	0.0272	9606.ENSP00000242480,9606.ENSP00000269141,9606.ENSP00000331040	EGR2,CDH2,OLIG2
448	Day 60 +RCCS	GO:0042221	Response to chemical	11	4333	0.47	0.0356	9606.ENSP00000242480,9606.ENSP00000259915,9606.ENSP00000291700,9606.ENSP00000320295,9606.ENSP00000339004,9606.ENSP00000349723,9606.ENSP00000353508,9606.ENSP00000363804,9606.ENSP00000380958,9606.ENSP00000382428,9606.ENSP00000479618	EGR2,POU5F1,S100B,TUBB3,FOXG1,BCL11B,MAP2,KLF4,MBP,DLG4,MYC
449	Day 60 +RCCS	GO:0019827	Stem cell population maintenance	3	135	1.41	0.0376	9606.ENSP00000259915,9606.ENSP00000269141,9606.ENSP00000363804	POU5F1,CDH2,KLF4
450	Day 60 +RCCS	GO:0042127	Regulation of cell population proliferation	7	1642	0.69	0.044	9606.ENSP00000269141,9606.ENSP00000291700,9606.ENSP00000339004,9606.ENSP00000349723,9606.ENSP00000357206,9606.ENSP00000363804,9606.ENSP00000479618	CDH2,S100B,FOXG1,BCL11B,NES,KLF4,MYC
451	Day 60 +RCCS	GO:0001941	Postsynaptic membrane organization	2	28	1.91	0.0481	9606.ENSP00000269141,9606.ENSP00000382428	CDH2,DLG4
452	Day 60 +RCCS	GO:0030900	Forebrain development	4	387	1.08	0.0481	9606.ENSP00000269141,9606.ENSP00000331040,9606.ENSP00000339004,9606.ENSP00000349723	CDH2,OLIG2,FOXG1,BCL11B
453	Day 60 +RCCS	GO:0045596	Negative regulation of cell differentiation	5	728	0.9	0.0481	9606.ENSP00000291700,9606.ENSP00000331040,9606.ENSP00000339004,9606.ENSP00000353508,9606.ENSP00000479618	S100B,OLIG2,FOXG1,MAP2,MYC
454	Day 60 +RCCS	GO:0060795	Cell fate commitment involved in formation of primary germ layer	2	28	1.91	0.0481	9606.ENSP00000259915,9606.ENSP00000363804	POU5F1,KLF4
455	Day 120 +RCCS	#term ID	term description	observed gene count	background gene count	strength	false discovery rate	matching proteins in your network (IDs)	matching proteins in your network (labels)
456	Day 120 +RCCS	GO:0007417	Central nervous system development	9	988	1.14	1.56e-05	9606.ENSP00000269141,9606.ENSP00000331040,9606.ENSP00000339004,9606.ENSP00000349723,9606.ENSP00000353508,9606.ENSP00000355925,9606.ENSP00000357206,9606.ENSP00000365227,9606.ENSP00000401112	CDH2,OLIG2,FOXG1,BCL11B,MAP2,PROX1,NES,AIF1,SATB2
457	Day 120 +RCCS	GO:0021953	Central nervous system neuron differentiation	6	183	1.69	1.56e-05	9606.ENSP00000331040,9606.ENSP00000339004,9606.ENSP00000349723,9606.ENSP00000353508,9606.ENSP00000355925,9606.ENSP00000401112	OLIG2,FOXG1,BCL11B,MAP2,PROX1,SATB2
458	Day 120 +RCCS	GO:0007399	Nervous system development	11	2371	0.84	2.14e-05	9606.ENSP00000269141,9606.ENSP00000331040,9606.ENSP00000339004,9606.ENSP00000349723,9606.ENSP00000353508,9606.ENSP00000355925,9606.ENSP00000357206,9606.ENSP00000363804,9606.ENSP00000365227,9606.ENSP00000401112,9606.ENSP00000463653	CDH2,OLIG2,FOXG1,BCL11B,MAP2,PROX1,NES,KLF4,AIF1,SATB2,RBFOX3
459	Day 120 +RCCS	GO:0007420	Brain development	8	745	1.21	2.14e-05	9606.ENSP00000269141,9606.ENSP00000331040,9606.ENSP00000339004,9606.ENSP00000349723,9606.ENSP00000355925,9606.ENSP00000357206,9606.ENSP00000365227,9606.ENSP00000401112	CDH2,OLIG2,FOXG1,BCL11B,PROX1,NES,AIF1,SATB2
460	Day 120 +RCCS	GO:0045165	Cell fate commitment	6	248	1.56	2.14e-05	9606.ENSP00000331040,9606.ENSP00000339004,9606.ENSP00000349723,9606.ENSP00000355925,9606.ENSP00000363804,9606.ENSP00000401112	OLIG2,FOXG1,BCL11B,PROX1,KLF4,SATB2
461	Day 120 +RCCS	GO:0045664	Regulation of neuron differentiation	7	665	1.2	0.00014	9606.ENSP00000269141,9606.ENSP00000331040,9606.ENSP00000339004,9606.ENSP00000349723,9606.ENSP00000353508,9606.ENSP00000355925,9606.ENSP00000363804	CDH2,OLIG2,FOXG1,BCL11B,MAP2,PROX1,KLF4
462	Day 120 +RCCS	GO:0030900	Forebrain development	6	387	1.37	0.00015	9606.ENSP00000269141,9606.ENSP00000331040,9606.ENSP00000339004,9606.ENSP00000349723,9606.ENSP00000355925,9606.ENSP00000401112	CDH2,OLIG2,FOXG1,BCL11B,PROX1,SATB2
463	Day 120 +RCCS	GO:0048663	Neuron fate commitment	4	66	1.96	0.00015	9606.ENSP00000331040,9606.ENSP00000339004,9606.ENSP00000349723,9606.ENSP00000401112	OLIG2,FOXG1,BCL11B,SATB2
464	Day 120 +RCCS	GO:0048731	System development	12	4426	0.61	0.00024	9606.ENSP00000269141,9606.ENSP00000331040,9606.ENSP00000339004,9606.ENSP00000349723,9606.ENSP00000353508,9606.ENSP00000355925,9606.ENSP00000357206,9606.ENSP00000363804,9606.ENSP00000365227,9606.ENSP00000401112,9606.ENSP00000463653,9606.ENSP00000479618	CDH2,OLIG2,FOXG1,BCL11B,MAP2,PROX1,NES,KLF4,AIF1,SATB2,RBFOX3,MYC
465	Day 120 +RCCS	GO:2000177	Regulation of neural precursor cell proliferation	4	88	1.84	0.00037	9606.ENSP00000269141,9606.ENSP00000339004,9606.ENSP00000355925,9606.ENSP00000357206	CDH2,FOXG1,PROX1,NES
466	Day 120 +RCCS	GO:0009653	Anatomical structure morphogenesis	9	2165	0.8	0.00095	9606.ENSP00000269141,9606.ENSP00000339004,9606.ENSP00000349723,9606.ENSP00000353508,9606.ENSP00000355925,9606.ENSP00000357206,9606.ENSP00000363804,9606.ENSP00000401112,9606.ENSP00000479618	CDH2,FOXG1,BCL11B,MAP2,PROX1,NES,KLF4,SATB2,MYC
467	Day 120 +RCCS	GO:0048699	Generation of neurons	8	1551	0.89	0.0011	9606.ENSP00000269141,9606.ENSP00000331040,9606.ENSP00000339004,9606.ENSP00000349723,9606.ENSP00000353508,9606.ENSP00000355925,9606.ENSP00000363804,9606.ENSP00000401112	CDH2,OLIG2,FOXG1,BCL11B,MAP2,PROX1,KLF4,SATB2
468	Day 120 +RCCS	GO:0042127	Regulation of cell population proliferation	8	1642	0.87	0.0015	9606.ENSP00000269141,9606.ENSP00000339004,9606.ENSP00000349723,9606.ENSP00000355925,9606.ENSP00000357206,9606.ENSP00000363804,9606.ENSP00000365227,9606.ENSP00000479618	CDH2,FOXG1,BCL11B,PROX1,NES,KLF4,AIF1,MYC
469	Day 120 +RCCS	GO:0048513	Animal organ development	10	3197	0.67	0.0015	9606.ENSP00000269141,9606.ENSP00000331040,9606.ENSP00000339004,9606.ENSP00000349723,9606.ENSP00000355925,9606.ENSP00000357206,9606.ENSP00000363804,9606.ENSP00000365227,9606.ENSP00000401112,9606.ENSP00000479618	CDH2,OLIG2,FOXG1,BCL11B,PROX1,NES,KLF4,AIF1,SATB2,MYC
470	Day 120 +RCCS	GO:0001709	Cell fate determination	3	42	2.03	0.0019	9606.ENSP00000339004,9606.ENSP00000355925,9606.ENSP00000363804	FOXG1,PROX1,KLF4
471	Day 120 +RCCS	GO:0000902	Cell morphogenesis	6	726	1.09	0.002	9606.ENSP00000269141,9606.ENSP00000339004,9606.ENSP00000349723,9606.ENSP00000353508,9606.ENSP00000355925,9606.ENSP00000357206	CDH2,FOXG1,BCL11B,MAP2,PROX1,NES
472	Day 120 +RCCS	GO:0014738	Regulation of muscle hyperplasia	2	3	3	0.0022	9606.ENSP00000363804,9606.ENSP00000365227	KLF4,AIF1
473	Day 120 +RCCS	GO:0021879	Forebrain neuron differentiation	3	46	1.99	0.0022	9606.ENSP00000339004,9606.ENSP00000349723,9606.ENSP00000401112	FOXG1,BCL11B,SATB2
474	Day 120 +RCCS	GO:0045595	Regulation of cell differentiation	8	1874	0.81	0.0028	9606.ENSP00000269141,9606.ENSP00000331040,9606.ENSP00000339004,9606.ENSP00000349723,9606.ENSP00000353508,9606.ENSP00000355925,9606.ENSP00000363804,9606.ENSP00000479618	CDH2,OLIG2,FOXG1,BCL11B,MAP2,PROX1,KLF4,MYC
475	Day 120 +RCCS	GO:2000179	Positive regulation of neural precursor cell proliferation	3	54	1.92	0.003	9606.ENSP00000339004,9606.ENSP00000355925,9606.ENSP00000357206	FOXG1,PROX1,NES
476	Day 120 +RCCS	GO:0048523	Negative regulation of cellular process	11	4874	0.53	0.0046	9606.ENSP00000269141,9606.ENSP00000331040,9606.ENSP00000339004,9606.ENSP00000349723,9606.ENSP00000353508,9606.ENSP00000355925,9606.ENSP00000357206,9606.ENSP00000363804,9606.ENSP00000365227,9606.ENSP00000401112,9606.ENSP00000479618	CDH2,OLIG2,FOXG1,BCL11B,MAP2,PROX1,NES,KLF4,AIF1,SATB2,MYC
477	Day 120 +RCCS	GO:0000122	Negative regulation of transcription by rna polymerase ii	6	895	1	0.005	9606.ENSP00000331040,9606.ENSP00000339004,9606.ENSP00000355925,9606.ENSP00000363804,9606.ENSP00000401112,9606.ENSP00000479618	OLIG2,FOXG1,PROX1,KLF4,SATB2,MYC
478	Day 120 +RCCS	GO:2000026	Regulation of multicellular organismal development	8	2096	0.76	0.0055	9606.ENSP00000269141,9606.ENSP00000331040,9606.ENSP00000339004,9606.ENSP00000349723,9606.ENSP00000353508,9606.ENSP00000355925,9606.ENSP00000363804,9606.ENSP00000479618	CDH2,OLIG2,FOXG1,BCL11B,MAP2,PROX1,KLF4,MYC
479	Day 120 +RCCS	GO:0021902	Commitment of neuronal cell to specific neuron type in forebrain	2	7	2.63	0.0057	9606.ENSP00000349723,9606.ENSP00000401112	BCL11B,SATB2
480	Day 120 +RCCS	GO:0031077	Post-embryonic camera-type eye development	2	7	2.63	0.0057	9606.ENSP00000349723,9606.ENSP00000363804	BCL11B,KLF4
481	Day 120 +RCCS	GO:0009887	Animal organ morphogenesis	6	967	0.97	0.0069	9606.ENSP00000269141,9606.ENSP00000339004,9606.ENSP00000349723,9606.ENSP00000355925,9606.ENSP00000401112,9606.ENSP00000479618	CDH2,FOXG1,BCL11B,PROX1,SATB2,MYC
482	Day 120 +RCCS	GO:0021537	Telencephalon development	4	257	1.37	0.0072	9606.ENSP00000269141,9606.ENSP00000339004,9606.ENSP00000349723,9606.ENSP00000355925	CDH2,FOXG1,BCL11B,PROX1
483	Day 120 +RCCS	GO:0007423	Sensory organ development	5	563	1.13	0.0074	9606.ENSP00000339004,9606.ENSP00000349723,9606.ENSP00000355925,9606.ENSP00000357206,9606.ENSP00000363804	FOXG1,BCL11B,PROX1,NES,KLF4
484	Day 120 +RCCS	GO:0032989	Cellular component morphogenesis	5	614	1.09	0.0102	9606.ENSP00000339004,9606.ENSP00000349723,9606.ENSP00000353508,9606.ENSP00000355925,9606.ENSP00000357206	FOXG1,BCL11B,MAP2,PROX1,NES
485	Day 120 +RCCS	GO:0051239	Regulation of multicellular organismal process	9	3227	0.62	0.0105	9606.ENSP00000269141,9606.ENSP00000331040,9606.ENSP00000339004,9606.ENSP00000349723,9606.ENSP00000353508,9606.ENSP00000355925,9606.ENSP00000363804,9606.ENSP00000365227,9606.ENSP00000479618	CDH2,OLIG2,FOXG1,BCL11B,MAP2,PROX1,KLF4,AIF1,MYC
486	Day 120 +RCCS	GO:0048522	Positive regulation of cellular process	11	5579	0.47	0.0127	9606.ENSP00000269141,9606.ENSP00000331040,9606.ENSP00000339004,9606.ENSP00000349723,9606.ENSP00000353508,9606.ENSP00000355925,9606.ENSP00000357206,9606.ENSP00000363804,9606.ENSP00000365227,9606.ENSP00000401112,9606.ENSP00000479618	CDH2,OLIG2,FOXG1,BCL11B,MAP2,PROX1,NES,KLF4,AIF1,SATB2,MYC
487	Day 120 +RCCS	GO:0043010	Camera-type eye development	4	318	1.28	0.013	9606.ENSP00000349723,9606.ENSP00000355925,9606.ENSP00000357206,9606.ENSP00000363804	BCL11B,PROX1,NES,KLF4
488	Day 120 +RCCS	GO:0008285	Negative regulation of cell population proliferation	5	696	1.03	0.0161	9606.ENSP00000349723,9606.ENSP00000355925,9606.ENSP00000363804,9606.ENSP00000365227,9606.ENSP00000479618	BCL11B,PROX1,KLF4,AIF1,MYC
489	Day 120 +RCCS	GO:0019827	Stem cell population maintenance	3	135	1.52	0.0226	9606.ENSP00000269141,9606.ENSP00000355925,9606.ENSP00000363804	CDH2,PROX1,KLF4
490	Day 120 +RCCS	GO:0010629	Negative regulation of gene expression	7	2014	0.72	0.0266	9606.ENSP00000331040,9606.ENSP00000339004,9606.ENSP00000355925,9606.ENSP00000363804,9606.ENSP00000365227,9606.ENSP00000401112,9606.ENSP00000479618	OLIG2,FOXG1,PROX1,KLF4,AIF1,SATB2,MYC
491	Day 120 +RCCS	GO:0048869	Cellular developmental process	9	3757	0.56	0.0266	9606.ENSP00000269141,9606.ENSP00000331040,9606.ENSP00000339004,9606.ENSP00000349723,9606.ENSP00000353508,9606.ENSP00000355925,9606.ENSP00000357206,9606.ENSP00000363804,9606.ENSP00000401112	CDH2,OLIG2,FOXG1,BCL11B,MAP2,PROX1,NES,KLF4,SATB2
492	Day 120 +RCCS	GO:0097150	Neuronal stem cell population maintenance	2	23	2.12	0.0266	9606.ENSP00000269141,9606.ENSP00000355925	CDH2,PROX1
493	Day 120 +RCCS	GO:0065009	Regulation of molecular function	10	4913	0.49	0.0278	9606.ENSP00000237014,9606.ENSP00000331040,9606.ENSP00000339004,9606.ENSP00000349723,9606.ENSP00000353508,9606.ENSP00000355925,9606.ENSP00000357206,9606.ENSP00000363804,9606.ENSP00000401112,9606.ENSP00000479618	TTR,OLIG2,FOXG1,BCL11B,MAP2,PROX1,NES,KLF4,SATB2,MYC
494	Day 120 +RCCS	GO:0051094	Positive regulation of developmental process	6	1389	0.81	0.0297	9606.ENSP00000269141,9606.ENSP00000331040,9606.ENSP00000339004,9606.ENSP00000355925,9606.ENSP00000363804,9606.ENSP00000479618	CDH2,OLIG2,FOXG1,PROX1,KLF4,MYC
495	Day 120 +RCCS	GO:0048568	Embryonic organ development	4	448	1.13	0.0341	9606.ENSP00000339004,9606.ENSP00000355925,9606.ENSP00000357206,9606.ENSP00000401112	FOXG1,PROX1,NES,SATB2
496	Day 120 +RCCS	GO:0021543	Pallium development	3	171	1.42	0.0365	9606.ENSP00000269141,9606.ENSP00000339004,9606.ENSP00000355925	CDH2,FOXG1,PROX1
497	Day 120 +RCCS	GO:0043066	Negative regulation of apoptotic process	5	893	0.93	0.0369	9606.ENSP00000349723,9606.ENSP00000357206,9606.ENSP00000363804,9606.ENSP00000365227,9606.ENSP00000479618	BCL11B,NES,KLF4,AIF1,MYC
498	Day 120 +RCCS	GO:0016477	Cell migration	5	896	0.92	0.037	9606.ENSP00000269141,9606.ENSP00000339004,9606.ENSP00000349723,9606.ENSP00000355925,9606.ENSP00000401112	CDH2,FOXG1,BCL11B,PROX1,SATB2
499	Day 120 +RCCS	GO:0008284	Positive regulation of cell population proliferation	5	919	0.91	0.0393	9606.ENSP00000339004,9606.ENSP00000355925,9606.ENSP00000357206,9606.ENSP00000365227,9606.ENSP00000479618	FOXG1,PROX1,NES,AIF1,MYC
500	Day 120 +RCCS	GO:0048858	Cell projection morphogenesis	4	503	1.08	0.0458	9606.ENSP00000339004,9606.ENSP00000349723,9606.ENSP00000353508,9606.ENSP00000357206	FOXG1,BCL11B,MAP2,NES
501	Day 120 +RCCS	GO:0051973	Positive regulation of telomerase activity	2	36	1.92	0.0484	9606.ENSP00000363804,9606.ENSP00000479618	KLF4,MYC
502	Day120 + m platform	#term ID	term description	observed gene count	background gene count	strength	false discovery rate	matching proteins in your network (IDs)	matching proteins in your network (labels)
503	Day120 + m platform	GO:0007417	Central nervous system development	14	988	1.19	2.5e-11	9606.ENSP00000242480,9606.ENSP00000291700,9606.ENSP00000331040,9606.ENSP00000339004,9606.ENSP00000349723,9606.ENSP00000353508,9606.ENSP00000355925,9606.ENSP00000357206,9606.ENSP00000365227,9606.ENSP00000374205,9606.ENSP00000380958,9606.ENSP00000401112,9606.ENSP00000404100,9606.ENSP00000441691	EGR2,S100B,OLIG2,FOXG1,BCL11B,MAP2,PROX1,NES,AIF1,TBR1,MBP,SATB2,PAX6,ITGAM
504	Day120 + m platform	GO:0007399	Nervous system development	17	2371	0.89	2.84e-11	9606.ENSP00000242480,9606.ENSP00000291700,9606.ENSP00000331040,9606.ENSP00000339004,9606.ENSP00000349723,9606.ENSP00000353508,9606.ENSP00000355925,9606.ENSP00000357206,9606.ENSP00000363804,9606.ENSP00000365227,9606.ENSP00000374205,9606.ENSP00000380958,9606.ENSP00000382428,9606.ENSP00000401112,9606.ENSP00000404100,9606.ENSP00000441691,9606.ENSP00000463653	EGR2,S100B,OLIG2,FOXG1,BCL11B,MAP2,PROX1,NES,KLF4,AIF1,TBR1,MBP,DLG4,SATB2,PAX6,ITGAM,RBFOX3
505	Day120 + m platform	GO:0007420	Brain development	12	745	1.24	6.56e-10	9606.ENSP00000242480,9606.ENSP00000331040,9606.ENSP00000339004,9606.ENSP00000349723,9606.ENSP00000355925,9606.ENSP00000357206,9606.ENSP00000365227,9606.ENSP00000374205,9606.ENSP00000380958,9606.ENSP00000401112,9606.ENSP00000404100,9606.ENSP00000441691	EGR2,OLIG2,FOXG1,BCL11B,PROX1,NES,AIF1,TBR1,MBP,SATB2,PAX6,ITGAM
506	Day120 + m platform	GO:0021953	Central nervous system neuron differentiation	8	183	1.68	6.37e-09	9606.ENSP00000331040,9606.ENSP00000339004,9606.ENSP00000349723,9606.ENSP00000353508,9606.ENSP00000355925,9606.ENSP00000374205,9606.ENSP00000401112,9606.ENSP00000404100	OLIG2,FOXG1,BCL11B,MAP2,PROX1,TBR1,SATB2,PAX6
507	Day120 + m platform	GO:0048731	System development	18	4426	0.65	6.37e-09	9606.ENSP00000242480,9606.ENSP00000291700,9606.ENSP00000331040,9606.ENSP00000339004,9606.ENSP00000349723,9606.ENSP00000353508,9606.ENSP00000355925,9606.ENSP00000357206,9606.ENSP00000363804,9606.ENSP00000365227,9606.ENSP00000374205,9606.ENSP00000380958,9606.ENSP00000382428,9606.ENSP00000401112,9606.ENSP00000404100,9606.ENSP00000441691,9606.ENSP00000463653,9606.ENSP00000479618	EGR2,S100B,OLIG2,FOXG1,BCL11B,MAP2,PROX1,NES,KLF4,AIF1,TBR1,MBP,DLG4,SATB2,PAX6,ITGAM,RBFOX3,MYC
508	Day120 + m platform	GO:0045165	Cell fate commitment	8	248	1.54	4.8e-08	9606.ENSP00000331040,9606.ENSP00000339004,9606.ENSP00000349723,9606.ENSP00000355925,9606.ENSP00000363804,9606.ENSP00000374205,9606.ENSP00000401112,9606.ENSP00000404100	OLIG2,FOXG1,BCL11B,PROX1,KLF4,TBR1,SATB2,PAX6
509	Day120 + m platform	GO:0048663	Neuron fate commitment	6	66	1.99	5.11e-08	9606.ENSP00000331040,9606.ENSP00000339004,9606.ENSP00000349723,9606.ENSP00000374205,9606.ENSP00000401112,9606.ENSP00000404100	OLIG2,FOXG1,BCL11B,TBR1,SATB2,PAX6
510	Day120 + m platform	GO:0051960	Regulation of nervous system development	11	942	1.1	1.02e-07	9606.ENSP00000242480,9606.ENSP00000291700,9606.ENSP00000331040,9606.ENSP00000339004,9606.ENSP00000349723,9606.ENSP00000353508,9606.ENSP00000355925,9606.ENSP00000363804,9606.ENSP00000374205,9606.ENSP00000382428,9606.ENSP00000404100	EGR2,S100B,OLIG2,FOXG1,BCL11B,MAP2,PROX1,KLF4,TBR1,DLG4,PAX6
511	Day120 + m platform	GO:0021902	Commitment of neuronal cell to specific neuron type in forebrain	4	7	2.79	1.76e-07	9606.ENSP00000349723,9606.ENSP00000374205,9606.ENSP00000401112,9606.ENSP00000404100	BCL11B,TBR1,SATB2,PAX6
512	Day120 + m platform	GO:0030182	Neuron differentiation	11	1019	1.07	1.81e-07	9606.ENSP00000242480,9606.ENSP00000291700,9606.ENSP00000331040,9606.ENSP00000339004,9606.ENSP00000349723,9606.ENSP00000353508,9606.ENSP00000355925,9606.ENSP00000374205,9606.ENSP00000382428,9606.ENSP00000401112,9606.ENSP00000404100	EGR2,S100B,OLIG2,FOXG1,BCL11B,MAP2,PROX1,TBR1,DLG4,SATB2,PAX6
513	Day120 + m platform	GO:0050767	Regulation of neurogenesis	10	828	1.12	5.02e-07	9606.ENSP00000242480,9606.ENSP00000331040,9606.ENSP00000339004,9606.ENSP00000349723,9606.ENSP00000353508,9606.ENSP00000355925,9606.ENSP00000363804,9606.ENSP00000374205,9606.ENSP00000382428,9606.ENSP00000404100	EGR2,OLIG2,FOXG1,BCL11B,MAP2,PROX1,KLF4,TBR1,DLG4,PAX6
514	Day120 + m platform	GO:0048699	Generation of neurons	12	1551	0.92	5.72e-07	9606.ENSP00000242480,9606.ENSP00000291700,9606.ENSP00000331040,9606.ENSP00000339004,9606.ENSP00000349723,9606.ENSP00000353508,9606.ENSP00000355925,9606.ENSP00000363804,9606.ENSP00000374205,9606.ENSP00000382428,9606.ENSP00000401112,9606.ENSP00000404100	EGR2,S100B,OLIG2,FOXG1,BCL11B,MAP2,PROX1,KLF4,TBR1,DLG4,SATB2,PAX6
515	Day120 + m platform	GO:0021879	Forebrain neuron differentiation	5	46	2.07	5.84e-07	9606.ENSP00000339004,9606.ENSP00000349723,9606.ENSP00000374205,9606.ENSP00000401112,9606.ENSP00000404100	FOXG1,BCL11B,TBR1,SATB2,PAX6
516	Day120 + m platform	GO:0030900	Forebrain development	8	387	1.35	6.33e-07	9606.ENSP00000331040,9606.ENSP00000339004,9606.ENSP00000349723,9606.ENSP00000355925,9606.ENSP00000374205,9606.ENSP00000401112,9606.ENSP00000404100,9606.ENSP00000441691	OLIG2,FOXG1,BCL11B,PROX1,TBR1,SATB2,PAX6,ITGAM
517	Day120 + m platform	GO:0032989	Cellular component morphogenesis	9	614	1.2	7.62e-07	9606.ENSP00000242480,9606.ENSP00000291700,9606.ENSP00000339004,9606.ENSP00000349723,9606.ENSP00000353508,9606.ENSP00000355925,9606.ENSP00000357206,9606.ENSP00000382428,9606.ENSP00000404100	EGR2,S100B,FOXG1,BCL11B,MAP2,PROX1,NES,DLG4,PAX6
518	Day120 + m platform	GO:2000026	Regulation of multicellular organismal development	13	2096	0.83	7.87e-07	9606.ENSP00000242480,9606.ENSP00000291700,9606.ENSP00000331040,9606.ENSP00000339004,9606.ENSP00000349723,9606.ENSP00000353508,9606.ENSP00000355925,9606.ENSP00000363804,9606.ENSP00000374205,9606.ENSP00000380958,9606.ENSP00000382428,9606.ENSP00000404100,9606.ENSP00000479618	EGR2,S100B,OLIG2,FOXG1,BCL11B,MAP2,PROX1,KLF4,TBR1,MBP,DLG4,PAX6,MYC
519	Day120 + m platform	GO:0009653	Anatomical structure morphogenesis	13	2165	0.81	1.07e-06	9606.ENSP00000242480,9606.ENSP00000291700,9606.ENSP00000339004,9606.ENSP00000349723,9606.ENSP00000353508,9606.ENSP00000355925,9606.ENSP00000357206,9606.ENSP00000363804,9606.ENSP00000374205,9606.ENSP00000382428,9606.ENSP00000401112,9606.ENSP00000404100,9606.ENSP00000479618	EGR2,S100B,FOXG1,BCL11B,MAP2,PROX1,NES,KLF4,TBR1,DLG4,SATB2,PAX6,MYC
520	Day120 + m platform	GO:0045664	Regulation of neuron differentiation	9	665	1.17	1.27e-06	9606.ENSP00000331040,9606.ENSP00000339004,9606.ENSP00000349723,9606.ENSP00000353508,9606.ENSP00000355925,9606.ENSP00000363804,9606.ENSP00000374205,9606.ENSP00000382428,9606.ENSP00000404100	OLIG2,FOXG1,BCL11B,MAP2,PROX1,KLF4,TBR1,DLG4,PAX6
521	Day120 + m platform	GO:0000902	Cell morphogenesis	9	726	1.13	2.4e-06	9606.ENSP00000242480,9606.ENSP00000291700,9606.ENSP00000339004,9606.ENSP00000349723,9606.ENSP00000353508,9606.ENSP00000355925,9606.ENSP00000357206,9606.ENSP00000382428,9606.ENSP00000404100	EGR2,S100B,FOXG1,BCL11B,MAP2,PROX1,NES,DLG4,PAX6
522	Day120 + m platform	GO:0045595	Regulation of cell differentiation	12	1874	0.84	3.02e-06	9606.ENSP00000242480,9606.ENSP00000291700,9606.ENSP00000331040,9606.ENSP00000339004,9606.ENSP00000349723,9606.ENSP00000353508,9606.ENSP00000355925,9606.ENSP00000363804,9606.ENSP00000374205,9606.ENSP00000382428,9606.ENSP00000404100,9606.ENSP00000479618	EGR2,S100B,OLIG2,FOXG1,BCL11B,MAP2,PROX1,KLF4,TBR1,DLG4,PAX6,MYC
523	Day120 + m platform	GO:0048522	Positive regulation of cellular process	17	5579	0.52	3.13e-06	9606.ENSP00000242480,9606.ENSP00000291700,9606.ENSP00000331040,9606.ENSP00000339004,9606.ENSP00000349723,9606.ENSP00000353508,9606.ENSP00000355925,9606.ENSP00000357206,9606.ENSP00000363804,9606.ENSP00000365227,9606.ENSP00000374205,9606.ENSP00000380958,9606.ENSP00000382428,9606.ENSP00000401112,9606.ENSP00000404100,9606.ENSP00000441691,9606.ENSP00000479618	EGR2,S100B,OLIG2,FOXG1,BCL11B,MAP2,PROX1,NES,KLF4,AIF1,TBR1,MBP,DLG4,SATB2,PAX6,ITGAM,MYC
524	Day120 + m platform	GO:0048858	Cell projection morphogenesis	8	503	1.24	3.13e-06	9606.ENSP00000242480,9606.ENSP00000291700,9606.ENSP00000339004,9606.ENSP00000349723,9606.ENSP00000353508,9606.ENSP00000357206,9606.ENSP00000382428,9606.ENSP00000404100	EGR2,S100B,FOXG1,BCL11B,MAP2,NES,DLG4,PAX6
525	Day120 + m platform	GO:0048513	Animal organ development	14	3197	0.68	6.1e-06	9606.ENSP00000242480,9606.ENSP00000331040,9606.ENSP00000339004,9606.ENSP00000349723,9606.ENSP00000355925,9606.ENSP00000357206,9606.ENSP00000363804,9606.ENSP00000365227,9606.ENSP00000374205,9606.ENSP00000380958,9606.ENSP00000401112,9606.ENSP00000404100,9606.ENSP00000441691,9606.ENSP00000479618	EGR2,OLIG2,FOXG1,BCL11B,PROX1,NES,KLF4,AIF1,TBR1,MBP,SATB2,PAX6,ITGAM,MYC
526	Day120 + m platform	GO:0000904	Cell morphogenesis involved in differentiation	8	566	1.19	6.62e-06	9606.ENSP00000242480,9606.ENSP00000291700,9606.ENSP00000339004,9606.ENSP00000349723,9606.ENSP00000353508,9606.ENSP00000355925,9606.ENSP00000382428,9606.ENSP00000404100	EGR2,S100B,FOXG1,BCL11B,MAP2,PROX1,DLG4,PAX6
527	Day120 + m platform	GO:0051239	Regulation of multicellular organismal process	14	3227	0.67	6.62e-06	9606.ENSP00000242480,9606.ENSP00000291700,9606.ENSP00000331040,9606.ENSP00000339004,9606.ENSP00000349723,9606.ENSP00000353508,9606.ENSP00000355925,9606.ENSP00000363804,9606.ENSP00000365227,9606.ENSP00000374205,9606.ENSP00000380958,9606.ENSP00000382428,9606.ENSP00000404100,9606.ENSP00000479618	EGR2,S100B,OLIG2,FOXG1,BCL11B,MAP2,PROX1,KLF4,AIF1,TBR1,MBP,DLG4,PAX6,MYC
528	Day120 + m platform	GO:0048523	Negative regulation of cellular process	16	4874	0.55	7.18e-06	9606.ENSP00000291700,9606.ENSP00000331040,9606.ENSP00000339004,9606.ENSP00000349723,9606.ENSP00000353508,9606.ENSP00000355925,9606.ENSP00000357206,9606.ENSP00000363804,9606.ENSP00000365227,9606.ENSP00000374205,9606.ENSP00000380958,9606.ENSP00000382428,9606.ENSP00000401112,9606.ENSP00000404100,9606.ENSP00000441691,9606.ENSP00000479618	S100B,OLIG2,FOXG1,BCL11B,MAP2,PROX1,NES,KLF4,AIF1,TBR1,MBP,DLG4,SATB2,PAX6,ITGAM,MYC
529	Day120 + m platform	GO:0051240	Positive regulation of multicellular organismal process	11	1770	0.83	1.96e-05	9606.ENSP00000242480,9606.ENSP00000291700,9606.ENSP00000331040,9606.ENSP00000339004,9606.ENSP00000355925,9606.ENSP00000363804,9606.ENSP00000365227,9606.ENSP00000380958,9606.ENSP00000382428,9606.ENSP00000404100,9606.ENSP00000479618	EGR2,S100B,OLIG2,FOXG1,PROX1,KLF4,AIF1,MBP,DLG4,PAX6,MYC
530	Day120 + m platform	GO:0001709	Cell fate determination	4	42	2.02	2.56e-05	9606.ENSP00000339004,9606.ENSP00000355925,9606.ENSP00000363804,9606.ENSP00000404100	FOXG1,PROX1,KLF4,PAX6
531	Day120 + m platform	GO:0048667	Cell morphogenesis involved in neuron differentiation	7	445	1.23	2.67e-05	9606.ENSP00000242480,9606.ENSP00000291700,9606.ENSP00000339004,9606.ENSP00000349723,9606.ENSP00000353508,9606.ENSP00000382428,9606.ENSP00000404100	EGR2,S100B,FOXG1,BCL11B,MAP2,DLG4,PAX6
532	Day120 + m platform	GO:0048869	Cellular developmental process	14	3757	0.61	3.93e-05	9606.ENSP00000242480,9606.ENSP00000291700,9606.ENSP00000331040,9606.ENSP00000339004,9606.ENSP00000349723,9606.ENSP00000353508,9606.ENSP00000355925,9606.ENSP00000357206,9606.ENSP00000363804,9606.ENSP00000374205,9606.ENSP00000382428,9606.ENSP00000401112,9606.ENSP00000404100,9606.ENSP00000441691	EGR2,S100B,OLIG2,FOXG1,BCL11B,MAP2,PROX1,NES,KLF4,TBR1,DLG4,SATB2,PAX6,ITGAM
533	Day120 + m platform	GO:0048812	Neuron projection morphogenesis	7	495	1.19	5.07e-05	9606.ENSP00000242480,9606.ENSP00000291700,9606.ENSP00000339004,9606.ENSP00000349723,9606.ENSP00000353508,9606.ENSP00000382428,9606.ENSP00000404100	EGR2,S100B,FOXG1,BCL11B,MAP2,DLG4,PAX6
534	Day120 + m platform	GO:2000179	Positive regulation of neural precursor cell proliferation	4	54	1.91	5.74e-05	9606.ENSP00000339004,9606.ENSP00000355925,9606.ENSP00000357206,9606.ENSP00000404100	FOXG1,PROX1,NES,PAX6
535	Day120 + m platform	GO:0030030	Cell projection organization	9	1170	0.92	8.17e-05	9606.ENSP00000242480,9606.ENSP00000291700,9606.ENSP00000339004,9606.ENSP00000349723,9606.ENSP00000353508,9606.ENSP00000357206,9606.ENSP00000365227,9606.ENSP00000382428,9606.ENSP00000404100	EGR2,S100B,FOXG1,BCL11B,MAP2,NES,AIF1,DLG4,PAX6
536	Day120 + m platform	GO:0051962	Positive regulation of nervous system development	7	547	1.14	9.07e-05	9606.ENSP00000242480,9606.ENSP00000291700,9606.ENSP00000331040,9606.ENSP00000339004,9606.ENSP00000355925,9606.ENSP00000382428,9606.ENSP00000404100	EGR2,S100B,OLIG2,FOXG1,PROX1,DLG4,PAX6
537	Day120 + m platform	GO:0065009	Regulation of molecular function	15	4913	0.52	9.68e-05	9606.ENSP00000242480,9606.ENSP00000331040,9606.ENSP00000339004,9606.ENSP00000349723,9606.ENSP00000353508,9606.ENSP00000355925,9606.ENSP00000357206,9606.ENSP00000363804,9606.ENSP00000374205,9606.ENSP00000380958,9606.ENSP00000382428,9606.ENSP00000401112,9606.ENSP00000404100,9606.ENSP00000441691,9606.ENSP00000479618	EGR2,OLIG2,FOXG1,BCL11B,MAP2,PROX1,NES,KLF4,TBR1,MBP,DLG4,SATB2,PAX6,ITGAM,MYC
538	Day120 + m platform	GO:0000122	Negative regulation of transcription by rna polymerase ii	8	895	0.99	0.00015	9606.ENSP00000331040,9606.ENSP00000339004,9606.ENSP00000355925,9606.ENSP00000363804,9606.ENSP00000374205,9606.ENSP00000401112,9606.ENSP00000404100,9606.ENSP00000479618	OLIG2,FOXG1,PROX1,KLF4,TBR1,SATB2,PAX6,MYC
539	Day120 + m platform	GO:0007409	Axonogenesis	6	384	1.23	0.00023	9606.ENSP00000242480,9606.ENSP00000291700,9606.ENSP00000339004,9606.ENSP00000349723,9606.ENSP00000353508,9606.ENSP00000404100	EGR2,S100B,FOXG1,BCL11B,MAP2,PAX6
540	Day120 + m platform	GO:0051094	Positive regulation of developmental process	9	1389	0.85	0.00031	9606.ENSP00000242480,9606.ENSP00000291700,9606.ENSP00000331040,9606.ENSP00000339004,9606.ENSP00000355925,9606.ENSP00000363804,9606.ENSP00000382428,9606.ENSP00000404100,9606.ENSP00000479618	EGR2,S100B,OLIG2,FOXG1,PROX1,KLF4,DLG4,PAX6,MYC
541	Day120 + m platform	GO:0030154	Cell differentiation	13	3702	0.58	0.00032	9606.ENSP00000242480,9606.ENSP00000291700,9606.ENSP00000331040,9606.ENSP00000339004,9606.ENSP00000349723,9606.ENSP00000353508,9606.ENSP00000355925,9606.ENSP00000363804,9606.ENSP00000374205,9606.ENSP00000382428,9606.ENSP00000401112,9606.ENSP00000404100,9606.ENSP00000441691	EGR2,S100B,OLIG2,FOXG1,BCL11B,MAP2,PROX1,KLF4,TBR1,DLG4,SATB2,PAX6,ITGAM
542	Day120 + m platform	GO:0042063	Gliogenesis	5	228	1.38	0.00039	9606.ENSP00000242480,9606.ENSP00000291700,9606.ENSP00000331040,9606.ENSP00000339004,9606.ENSP00000404100	EGR2,S100B,OLIG2,FOXG1,PAX6
543	Day120 + m platform	GO:0048568	Embryonic organ development	6	448	1.16	0.00049	9606.ENSP00000339004,9606.ENSP00000355925,9606.ENSP00000357206,9606.ENSP00000374205,9606.ENSP00000401112,9606.ENSP00000404100	FOXG1,PROX1,NES,TBR1,SATB2,PAX6
544	Day120 + m platform	GO:0022603	Regulation of anatomical structure morphogenesis	8	1095	0.9	0.00057	9606.ENSP00000291700,9606.ENSP00000353508,9606.ENSP00000355925,9606.ENSP00000363804,9606.ENSP00000374205,9606.ENSP00000380958,9606.ENSP00000382428,9606.ENSP00000479618	S100B,MAP2,PROX1,KLF4,TBR1,MBP,DLG4,MYC
545	Day120 + m platform	GO:0021537	Telencephalon development	5	257	1.33	0.00066	9606.ENSP00000339004,9606.ENSP00000349723,9606.ENSP00000355925,9606.ENSP00000374205,9606.ENSP00000404100	FOXG1,BCL11B,PROX1,TBR1,PAX6
546	Day120 + m platform	GO:0120036	Plasma membrane bounded cell projection organization	8	1122	0.89	0.00066	9606.ENSP00000242480,9606.ENSP00000291700,9606.ENSP00000339004,9606.ENSP00000349723,9606.ENSP00000353508,9606.ENSP00000365227,9606.ENSP00000382428,9606.ENSP00000404100	EGR2,S100B,FOXG1,BCL11B,MAP2,AIF1,DLG4,PAX6
547	Day120 + m platform	GO:0050769	Positive regulation of neurogenesis	6	479	1.13	0.00067	9606.ENSP00000242480,9606.ENSP00000331040,9606.ENSP00000339004,9606.ENSP00000355925,9606.ENSP00000382428,9606.ENSP00000404100	EGR2,OLIG2,FOXG1,PROX1,DLG4,PAX6
548	Day120 + m platform	GO:0051171	Regulation of nitrogen compound metabolic process	15	5836	0.45	0.00083	9606.ENSP00000242480,9606.ENSP00000331040,9606.ENSP00000339004,9606.ENSP00000349723,9606.ENSP00000355925,9606.ENSP00000363804,9606.ENSP00000365227,9606.ENSP00000374205,9606.ENSP00000380958,9606.ENSP00000382428,9606.ENSP00000401112,9606.ENSP00000404100,9606.ENSP00000441691,9606.ENSP00000463653,9606.ENSP00000479618	EGR2,OLIG2,FOXG1,BCL11B,PROX1,KLF4,AIF1,TBR1,MBP,DLG4,SATB2,PAX6,ITGAM,RBFOX3,MYC
549	Day120 + m platform	GO:0048468	Cell development	9	1629	0.78	0.00095	9606.ENSP00000242480,9606.ENSP00000291700,9606.ENSP00000339004,9606.ENSP00000349723,9606.ENSP00000353508,9606.ENSP00000355925,9606.ENSP00000382428,9606.ENSP00000401112,9606.ENSP00000404100	EGR2,S100B,FOXG1,BCL11B,MAP2,PROX1,DLG4,SATB2,PAX6
550	Day120 + m platform	GO:0031325	Positive regulation of cellular metabolic process	12	3413	0.58	0.001	9606.ENSP00000242480,9606.ENSP00000349723,9606.ENSP00000355925,9606.ENSP00000363804,9606.ENSP00000365227,9606.ENSP00000374205,9606.ENSP00000380958,9606.ENSP00000382428,9606.ENSP00000401112,9606.ENSP00000404100,9606.ENSP00000441691,9606.ENSP00000479618	EGR2,BCL11B,PROX1,KLF4,AIF1,TBR1,MBP,DLG4,SATB2,PAX6,ITGAM,MYC
551	Day120 + m platform	GO:0042127	Regulation of cell population proliferation	9	1642	0.78	0.001	9606.ENSP00000291700,9606.ENSP00000339004,9606.ENSP00000349723,9606.ENSP00000355925,9606.ENSP00000357206,9606.ENSP00000363804,9606.ENSP00000365227,9606.ENSP00000404100,9606.ENSP00000479618	S100B,FOXG1,BCL11B,PROX1,NES,KLF4,AIF1,PAX6,MYC
552	Day120 + m platform	GO:0048562	Embryonic organ morphogenesis	5	301	1.26	0.0012	9606.ENSP00000339004,9606.ENSP00000355925,9606.ENSP00000374205,9606.ENSP00000401112,9606.ENSP00000404100	FOXG1,PROX1,TBR1,SATB2,PAX6
553	Day120 + m platform	GO:0080090	Regulation of primary metabolic process	15	6032	0.43	0.0012	9606.ENSP00000242480,9606.ENSP00000331040,9606.ENSP00000339004,9606.ENSP00000349723,9606.ENSP00000355925,9606.ENSP00000363804,9606.ENSP00000365227,9606.ENSP00000374205,9606.ENSP00000380958,9606.ENSP00000382428,9606.ENSP00000401112,9606.ENSP00000404100,9606.ENSP00000441691,9606.ENSP00000463653,9606.ENSP00000479618	EGR2,OLIG2,FOXG1,BCL11B,PROX1,KLF4,AIF1,TBR1,MBP,DLG4,SATB2,PAX6,ITGAM,RBFOX3,MYC
554	Day120 + m platform	GO:0031076	Embryonic camera-type eye development	3	39	1.92	0.0013	9606.ENSP00000355925,9606.ENSP00000357206,9606.ENSP00000404100	PROX1,NES,PAX6
555	Day120 + m platform	GO:0045944	Positive regulation of transcription by rna polymerase ii	8	1253	0.84	0.0013	9606.ENSP00000242480,9606.ENSP00000349723,9606.ENSP00000355925,9606.ENSP00000363804,9606.ENSP00000374205,9606.ENSP00000401112,9606.ENSP00000404100,9606.ENSP00000479618	EGR2,BCL11B,PROX1,KLF4,TBR1,SATB2,PAX6,MYC
556	Day120 + m platform	GO:0007423	Sensory organ development	6	563	1.06	0.0014	9606.ENSP00000339004,9606.ENSP00000349723,9606.ENSP00000355925,9606.ENSP00000357206,9606.ENSP00000363804,9606.ENSP00000404100	FOXG1,BCL11B,PROX1,NES,KLF4,PAX6
557	Day120 + m platform	GO:0009888	Tissue development	9	1760	0.74	0.0014	9606.ENSP00000242480,9606.ENSP00000349723,9606.ENSP00000355925,9606.ENSP00000363804,9606.ENSP00000374205,9606.ENSP00000401112,9606.ENSP00000404100,9606.ENSP00000441691,9606.ENSP00000479618	EGR2,BCL11B,PROX1,KLF4,TBR1,SATB2,PAX6,ITGAM,MYC
558	Day120 + m platform	GO:0014738	Regulation of muscle hyperplasia	2	3	2.86	0.0014	9606.ENSP00000363804,9606.ENSP00000365227	KLF4,AIF1
559	Day120 + m platform	GO:0042221	Response to chemical	13	4333	0.51	0.0014	9606.ENSP00000242480,9606.ENSP00000291700,9606.ENSP00000339004,9606.ENSP00000349723,9606.ENSP00000353508,9606.ENSP00000363804,9606.ENSP00000365227,9606.ENSP00000380958,9606.ENSP00000382428,9606.ENSP00000401112,9606.ENSP00000404100,9606.ENSP00000441691,9606.ENSP00000479618	EGR2,S100B,FOXG1,BCL11B,MAP2,KLF4,AIF1,MBP,DLG4,SATB2,PAX6,ITGAM,MYC
560	Day120 + m platform	GO:0043010	Camera-type eye development	5	318	1.23	0.0014	9606.ENSP00000349723,9606.ENSP00000355925,9606.ENSP00000357206,9606.ENSP00000363804,9606.ENSP00000404100	BCL11B,PROX1,NES,KLF4,PAX6
561	Day120 + m platform	GO:0048598	Embryonic morphogenesis	6	571	1.06	0.0014	9606.ENSP00000339004,9606.ENSP00000355925,9606.ENSP00000363804,9606.ENSP00000374205,9606.ENSP00000401112,9606.ENSP00000404100	FOXG1,PROX1,KLF4,TBR1,SATB2,PAX6
562	Day120 + m platform	GO:0008284	Positive regulation of cell population proliferation	7	919	0.92	0.0016	9606.ENSP00000291700,9606.ENSP00000339004,9606.ENSP00000355925,9606.ENSP00000357206,9606.ENSP00000365227,9606.ENSP00000404100,9606.ENSP00000479618	S100B,FOXG1,PROX1,NES,AIF1,PAX6,MYC
563	Day120 + m platform	GO:0010628	Positive regulation of gene expression	10	2337	0.67	0.0016	9606.ENSP00000242480,9606.ENSP00000349723,9606.ENSP00000355925,9606.ENSP00000363804,9606.ENSP00000365227,9606.ENSP00000374205,9606.ENSP00000380958,9606.ENSP00000401112,9606.ENSP00000404100,9606.ENSP00000479618	EGR2,BCL11B,PROX1,KLF4,AIF1,TBR1,MBP,SATB2,PAX6,MYC
564	Day120 + m platform	GO:0031323	Regulation of cellular metabolic process	15	6239	0.42	0.0016	9606.ENSP00000242480,9606.ENSP00000331040,9606.ENSP00000339004,9606.ENSP00000349723,9606.ENSP00000355925,9606.ENSP00000363804,9606.ENSP00000365227,9606.ENSP00000374205,9606.ENSP00000380958,9606.ENSP00000382428,9606.ENSP00000401112,9606.ENSP00000404100,9606.ENSP00000441691,9606.ENSP00000463653,9606.ENSP00000479618	EGR2,OLIG2,FOXG1,BCL11B,PROX1,KLF4,AIF1,TBR1,MBP,DLG4,SATB2,PAX6,ITGAM,RBFOX3,MYC
565	Day120 + m platform	GO:0030902	Hindbrain development	4	154	1.45	0.0017	9606.ENSP00000242480,9606.ENSP00000355925,9606.ENSP00000365227,9606.ENSP00000374205	EGR2,PROX1,AIF1,TBR1
566	Day120 + m platform	GO:0009887	Animal organ morphogenesis	7	967	0.9	0.0021	9606.ENSP00000339004,9606.ENSP00000349723,9606.ENSP00000355925,9606.ENSP00000374205,9606.ENSP00000401112,9606.ENSP00000404100,9606.ENSP00000479618	FOXG1,BCL11B,PROX1,TBR1,SATB2,PAX6,MYC
567	Day120 + m platform	GO:0016043	Cellular component organization	14	5447	0.45	0.0023	9606.ENSP00000242480,9606.ENSP00000291700,9606.ENSP00000339004,9606.ENSP00000349723,9606.ENSP00000353508,9606.ENSP00000355925,9606.ENSP00000357206,9606.ENSP00000365227,9606.ENSP00000380958,9606.ENSP00000382428,9606.ENSP00000401112,9606.ENSP00000404100,9606.ENSP00000441691,9606.ENSP00000479618	EGR2,S100B,FOXG1,BCL11B,MAP2,PROX1,NES,AIF1,MBP,DLG4,SATB2,PAX6,ITGAM,MYC
568	Day120 + m platform	GO:0021543	Pallium development	4	171	1.41	0.0023	9606.ENSP00000339004,9606.ENSP00000355925,9606.ENSP00000374205,9606.ENSP00000404100	FOXG1,PROX1,TBR1,PAX6
569	Day120 + m platform	GO:0021778	Oligodendrocyte cell fate specification	2	5	2.64	0.0023	9606.ENSP00000331040,9606.ENSP00000404100	OLIG2,PAX6
570	Day120 + m platform	GO:0048168	Regulation of neuronal synaptic plasticity	3	52	1.8	0.0023	9606.ENSP00000242480,9606.ENSP00000291700,9606.ENSP00000382428	EGR2,S100B,DLG4
571	Day120 + m platform	GO:0051093	Negative regulation of developmental process	7	983	0.89	0.0023	9606.ENSP00000291700,9606.ENSP00000331040,9606.ENSP00000339004,9606.ENSP00000353508,9606.ENSP00000363804,9606.ENSP00000404100,9606.ENSP00000479618	S100B,OLIG2,FOXG1,MAP2,KLF4,PAX6,MYC
572	Day120 + m platform	GO:0009790	Embryo development	7	1002	0.88	0.0024	9606.ENSP00000339004,9606.ENSP00000355925,9606.ENSP00000357206,9606.ENSP00000363804,9606.ENSP00000374205,9606.ENSP00000401112,9606.ENSP00000404100	FOXG1,PROX1,NES,KLF4,TBR1,SATB2,PAX6
573	Day120 + m platform	GO:0009892	Negative regulation of metabolic process	11	3124	0.58	0.0024	9606.ENSP00000331040,9606.ENSP00000339004,9606.ENSP00000355925,9606.ENSP00000363804,9606.ENSP00000365227,9606.ENSP00000374205,9606.ENSP00000382428,9606.ENSP00000401112,9606.ENSP00000404100,9606.ENSP00000441691,9606.ENSP00000479618	OLIG2,FOXG1,PROX1,KLF4,AIF1,TBR1,DLG4,SATB2,PAX6,ITGAM,MYC
574	Day120 + m platform	GO:0010001	Glial cell differentiation	4	178	1.39	0.0025	9606.ENSP00000242480,9606.ENSP00000291700,9606.ENSP00000331040,9606.ENSP00000404100	EGR2,S100B,OLIG2,PAX6
575	Day120 + m platform	GO:0008285	Negative regulation of cell population proliferation	6	696	0.97	0.0032	9606.ENSP00000349723,9606.ENSP00000355925,9606.ENSP00000363804,9606.ENSP00000365227,9606.ENSP00000404100,9606.ENSP00000479618	BCL11B,PROX1,KLF4,AIF1,PAX6,MYC
576	Day120 + m platform	GO:0010629	Negative regulation of gene expression	9	2014	0.69	0.0032	9606.ENSP00000331040,9606.ENSP00000339004,9606.ENSP00000355925,9606.ENSP00000363804,9606.ENSP00000365227,9606.ENSP00000374205,9606.ENSP00000401112,9606.ENSP00000404100,9606.ENSP00000479618	OLIG2,FOXG1,PROX1,KLF4,AIF1,TBR1,SATB2,PAX6,MYC
577	Day120 + m platform	GO:0031328	Positive regulation of cellular biosynthetic process	9	2005	0.69	0.0032	9606.ENSP00000242480,9606.ENSP00000349723,9606.ENSP00000355925,9606.ENSP00000363804,9606.ENSP00000365227,9606.ENSP00000374205,9606.ENSP00000401112,9606.ENSP00000404100,9606.ENSP00000479618	EGR2,BCL11B,PROX1,KLF4,AIF1,TBR1,SATB2,PAX6,MYC
578	Day120 + m platform	GO:0051173	Positive regulation of nitrogen compound metabolic process	11	3239	0.57	0.0032	9606.ENSP00000242480,9606.ENSP00000349723,9606.ENSP00000355925,9606.ENSP00000363804,9606.ENSP00000365227,9606.ENSP00000374205,9606.ENSP00000380958,9606.ENSP00000382428,9606.ENSP00000401112,9606.ENSP00000404100,9606.ENSP00000479618	EGR2,BCL11B,PROX1,KLF4,AIF1,TBR1,MBP,DLG4,SATB2,PAX6,MYC
579	Day120 + m platform	GO:0010468	Regulation of gene expression	13	4813	0.47	0.0033	9606.ENSP00000242480,9606.ENSP00000331040,9606.ENSP00000339004,9606.ENSP00000349723,9606.ENSP00000355925,9606.ENSP00000363804,9606.ENSP00000365227,9606.ENSP00000374205,9606.ENSP00000380958,9606.ENSP00000401112,9606.ENSP00000404100,9606.ENSP00000463653,9606.ENSP00000479618	EGR2,OLIG2,FOXG1,BCL11B,PROX1,KLF4,AIF1,TBR1,MBP,SATB2,PAX6,RBFOX3,MYC
580	Day120 + m platform	GO:0031077	Post-embryonic camera-type eye development	2	7	2.49	0.0033	9606.ENSP00000349723,9606.ENSP00000363804	BCL11B,KLF4
581	Day120 + m platform	GO:0050794	Regulation of cellular process	18	10932	0.25	0.0033	9606.ENSP00000242480,9606.ENSP00000291700,9606.ENSP00000331040,9606.ENSP00000339004,9606.ENSP00000349723,9606.ENSP00000353508,9606.ENSP00000355925,9606.ENSP00000357206,9606.ENSP00000363804,9606.ENSP00000365227,9606.ENSP00000374205,9606.ENSP00000380958,9606.ENSP00000382428,9606.ENSP00000401112,9606.ENSP00000404100,9606.ENSP00000441691,9606.ENSP00000463653,9606.ENSP00000479618	EGR2,S100B,OLIG2,FOXG1,BCL11B,MAP2,PROX1,NES,KLF4,AIF1,TBR1,MBP,DLG4,SATB2,PAX6,ITGAM,RBFOX3,MYC
582	Day120 + m platform	GO:1904798	Positive regulation of core promoter binding	2	7	2.49	0.0033	9606.ENSP00000363804,9606.ENSP00000404100	KLF4,PAX6
583	Day120 + m platform	GO:0031324	Negative regulation of cellular metabolic process	10	2630	0.62	0.0034	9606.ENSP00000331040,9606.ENSP00000339004,9606.ENSP00000355925,9606.ENSP00000363804,9606.ENSP00000374205,9606.ENSP00000382428,9606.ENSP00000401112,9606.ENSP00000404100,9606.ENSP00000441691,9606.ENSP00000479618	OLIG2,FOXG1,PROX1,KLF4,TBR1,DLG4,SATB2,PAX6,ITGAM,MYC
584	Day120 + m platform	GO:0031646	Positive regulation of nervous system process	3	67	1.69	0.0038	9606.ENSP00000242480,9606.ENSP00000291700,9606.ENSP00000382428	EGR2,S100B,DLG4
585	Day120 + m platform	GO:0045596	Negative regulation of cell differentiation	6	728	0.95	0.0038	9606.ENSP00000291700,9606.ENSP00000331040,9606.ENSP00000339004,9606.ENSP00000353508,9606.ENSP00000404100,9606.ENSP00000479618	S100B,OLIG2,FOXG1,MAP2,PAX6,MYC
586	Day120 + m platform	GO:0007389	Pattern specification process	5	432	1.1	0.0039	9606.ENSP00000242480,9606.ENSP00000339004,9606.ENSP00000374205,9606.ENSP00000401112,9606.ENSP00000404100	EGR2,FOXG1,TBR1,SATB2,PAX6
587	Day120 + m platform	GO:0045665	Negative regulation of neuron differentiation	4	222	1.29	0.0048	9606.ENSP00000331040,9606.ENSP00000339004,9606.ENSP00000353508,9606.ENSP00000404100	OLIG2,FOXG1,MAP2,PAX6
588	Day120 + m platform	GO:0034115	Negative regulation of heterotypic cell-cell adhesion	2	10	2.34	0.0053	9606.ENSP00000363804,9606.ENSP00000380958	KLF4,MBP
589	Day120 + m platform	GO:0010605	Negative regulation of macromolecule metabolic process	10	2875	0.58	0.0065	9606.ENSP00000331040,9606.ENSP00000339004,9606.ENSP00000355925,9606.ENSP00000363804,9606.ENSP00000365227,9606.ENSP00000374205,9606.ENSP00000382428,9606.ENSP00000401112,9606.ENSP00000404100,9606.ENSP00000479618	OLIG2,FOXG1,PROX1,KLF4,AIF1,TBR1,DLG4,SATB2,PAX6,MYC
590	Day120 + m platform	GO:0032642	Regulation of chemokine production	3	84	1.59	0.0065	9606.ENSP00000363804,9606.ENSP00000365227,9606.ENSP00000380958	KLF4,AIF1,MBP
591	Day120 + m platform	GO:0051241	Negative regulation of multicellular organismal process	7	1231	0.79	0.0066	9606.ENSP00000291700,9606.ENSP00000331040,9606.ENSP00000339004,9606.ENSP00000353508,9606.ENSP00000363804,9606.ENSP00000404100,9606.ENSP00000479618	S100B,OLIG2,FOXG1,MAP2,KLF4,PAX6,MYC
592	Day120 + m platform	GO:0001708	Cell fate specification	3	87	1.57	0.007	9606.ENSP00000331040,9606.ENSP00000374205,9606.ENSP00000404100	OLIG2,TBR1,PAX6
593	Day120 + m platform	GO:0010604	Positive regulation of macromolecule metabolic process	11	3600	0.52	0.007	9606.ENSP00000242480,9606.ENSP00000349723,9606.ENSP00000355925,9606.ENSP00000363804,9606.ENSP00000365227,9606.ENSP00000374205,9606.ENSP00000380958,9606.ENSP00000382428,9606.ENSP00000401112,9606.ENSP00000404100,9606.ENSP00000479618	EGR2,BCL11B,PROX1,KLF4,AIF1,TBR1,MBP,DLG4,SATB2,PAX6,MYC
594	Day120 + m platform	GO:0040011	Locomotion	7	1251	0.78	0.0071	9606.ENSP00000242480,9606.ENSP00000339004,9606.ENSP00000349723,9606.ENSP00000355925,9606.ENSP00000401112,9606.ENSP00000404100,9606.ENSP00000441691	EGR2,FOXG1,BCL11B,PROX1,SATB2,PAX6,ITGAM
595	Day120 + m platform	GO:0070887	Cellular response to chemical stimulus	10	2919	0.57	0.0071	9606.ENSP00000242480,9606.ENSP00000291700,9606.ENSP00000353508,9606.ENSP00000363804,9606.ENSP00000365227,9606.ENSP00000382428,9606.ENSP00000401112,9606.ENSP00000404100,9606.ENSP00000441691,9606.ENSP00000479618	EGR2,S100B,MAP2,KLF4,AIF1,DLG4,SATB2,PAX6,ITGAM,MYC
596	Day120 + m platform	GO:0007611	Learning or memory	4	259	1.22	0.0078	9606.ENSP00000242480,9606.ENSP00000291700,9606.ENSP00000374205,9606.ENSP00000382428	EGR2,S100B,TBR1,DLG4
597	Day120 + m platform	GO:0051252	Regulation of rna metabolic process	11	3722	0.51	0.0091	9606.ENSP00000242480,9606.ENSP00000331040,9606.ENSP00000339004,9606.ENSP00000349723,9606.ENSP00000355925,9606.ENSP00000363804,9606.ENSP00000374205,9606.ENSP00000401112,9606.ENSP00000404100,9606.ENSP00000463653,9606.ENSP00000479618	EGR2,OLIG2,FOXG1,BCL11B,PROX1,KLF4,TBR1,SATB2,PAX6,RBFOX3,MYC
598	Day120 + m platform	GO:0007411	Axon guidance	4	275	1.2	0.0095	9606.ENSP00000242480,9606.ENSP00000339004,9606.ENSP00000349723,9606.ENSP00000404100	EGR2,FOXG1,BCL11B,PAX6
599	Day120 + m platform	GO:0016477	Cell migration	6	896	0.86	0.0096	9606.ENSP00000339004,9606.ENSP00000349723,9606.ENSP00000355925,9606.ENSP00000401112,9606.ENSP00000404100,9606.ENSP00000441691	FOXG1,BCL11B,PROX1,SATB2,PAX6,ITGAM
600	Day120 + m platform	GO:0060255	Regulation of macromolecule metabolic process	14	6407	0.38	0.0103	9606.ENSP00000242480,9606.ENSP00000331040,9606.ENSP00000339004,9606.ENSP00000349723,9606.ENSP00000355925,9606.ENSP00000363804,9606.ENSP00000365227,9606.ENSP00000374205,9606.ENSP00000380958,9606.ENSP00000382428,9606.ENSP00000401112,9606.ENSP00000404100,9606.ENSP00000463653,9606.ENSP00000479618	EGR2,OLIG2,FOXG1,BCL11B,PROX1,KLF4,AIF1,TBR1,MBP,DLG4,SATB2,PAX6,RBFOX3,MYC
601	Day120 + m platform	GO:0051172	Negative regulation of nitrogen compound metabolic process	9	2429	0.61	0.0104	9606.ENSP00000331040,9606.ENSP00000339004,9606.ENSP00000355925,9606.ENSP00000363804,9606.ENSP00000374205,9606.ENSP00000401112,9606.ENSP00000404100,9606.ENSP00000441691,9606.ENSP00000479618	OLIG2,FOXG1,PROX1,KLF4,TBR1,SATB2,PAX6,ITGAM,MYC
602	Day120 + m platform	GO:0060850	Regulation of transcription involved in cell fate commitment	2	16	2.13	0.0104	9606.ENSP00000355925,9606.ENSP00000404100	PROX1,PAX6
603	Day120 + m platform	GO:2000341	Regulation of chemokine (c-x-c motif) ligand 2 production	2	16	2.13	0.0104	9606.ENSP00000363804,9606.ENSP00000380958	KLF4,MBP
604	Day120 + m platform	GO:2000379	Positive regulation of reactive oxygen species metabolic process	3	103	1.5	0.0104	9606.ENSP00000363804,9606.ENSP00000365227,9606.ENSP00000441691	KLF4,AIF1,ITGAM
605	Day120 + m platform	GO:0021510	Spinal cord development	3	110	1.47	0.0121	9606.ENSP00000331040,9606.ENSP00000355925,9606.ENSP00000404100	OLIG2,PROX1,PAX6
606	Day120 + m platform	GO:0042552	Myelination	3	111	1.47	0.0123	9606.ENSP00000242480,9606.ENSP00000331040,9606.ENSP00000380958	EGR2,OLIG2,MBP
607	Day120 + m platform	GO:0044057	Regulation of system process	5	592	0.96	0.0129	9606.ENSP00000242480,9606.ENSP00000291700,9606.ENSP00000363804,9606.ENSP00000365227,9606.ENSP00000382428	EGR2,S100B,KLF4,AIF1,DLG4
608	Day120 + m platform	GO:0021987	Cerebral cortex development	3	116	1.45	0.0133	9606.ENSP00000339004,9606.ENSP00000374205,9606.ENSP00000404100	FOXG1,TBR1,PAX6
609	Day120 + m platform	GO:0031643	Positive regulation of myelination	2	19	2.06	0.0133	9606.ENSP00000242480,9606.ENSP00000291700	EGR2,S100B
610	Day120 + m platform	GO:0001764	Neuron migration	3	123	1.42	0.0153	9606.ENSP00000339004,9606.ENSP00000401112,9606.ENSP00000404100	FOXG1,SATB2,PAX6
611	Day120 + m platform	GO:0051270	Regulation of cellular component movement	6	1009	0.81	0.0159	9606.ENSP00000353508,9606.ENSP00000355925,9606.ENSP00000363804,9606.ENSP00000365227,9606.ENSP00000374205,9606.ENSP00000404100	MAP2,PROX1,KLF4,AIF1,TBR1,PAX6
612	Day120 + m platform	GO:0003002	Regionalization	4	332	1.12	0.0164	9606.ENSP00000242480,9606.ENSP00000339004,9606.ENSP00000374205,9606.ENSP00000404100	EGR2,FOXG1,TBR1,PAX6
613	Day120 + m platform	GO:0050678	Regulation of epithelial cell proliferation	4	339	1.11	0.0174	9606.ENSP00000349723,9606.ENSP00000355925,9606.ENSP00000404100,9606.ENSP00000479618	BCL11B,PROX1,PAX6,MYC
614	Day120 + m platform	GO:0002052	Positive regulation of neuroblast proliferation	2	23	1.98	0.0175	9606.ENSP00000339004,9606.ENSP00000404100	FOXG1,PAX6
615	Day120 + m platform	GO:0006928	Movement of cell or subcellular component	7	1501	0.7	0.0175	9606.ENSP00000242480,9606.ENSP00000339004,9606.ENSP00000349723,9606.ENSP00000355925,9606.ENSP00000401112,9606.ENSP00000404100,9606.ENSP00000441691	EGR2,FOXG1,BCL11B,PROX1,SATB2,PAX6,ITGAM
616	Day120 + m platform	GO:0031326	Regulation of cellular biosynthetic process	11	4125	0.46	0.0193	9606.ENSP00000242480,9606.ENSP00000331040,9606.ENSP00000339004,9606.ENSP00000349723,9606.ENSP00000355925,9606.ENSP00000363804,9606.ENSP00000365227,9606.ENSP00000374205,9606.ENSP00000401112,9606.ENSP00000404100,9606.ENSP00000479618	EGR2,OLIG2,FOXG1,BCL11B,PROX1,KLF4,AIF1,TBR1,SATB2,PAX6,MYC
617	Day120 + m platform	GO:0042981	Regulation of apoptotic process	7	1550	0.69	0.0208	9606.ENSP00000291700,9606.ENSP00000349723,9606.ENSP00000357206,9606.ENSP00000363804,9606.ENSP00000365227,9606.ENSP00000441691,9606.ENSP00000479618	S100B,BCL11B,NES,KLF4,AIF1,ITGAM,MYC
618	Day120 + m platform	GO:0051098	Regulation of binding	4	373	1.07	0.0232	9606.ENSP00000353508,9606.ENSP00000357206,9606.ENSP00000363804,9606.ENSP00000404100	MAP2,NES,KLF4,PAX6
619	Day120 + m platform	GO:0048596	Embryonic camera-type eye morphogenesis	2	28	1.89	0.0236	9606.ENSP00000355925,9606.ENSP00000404100	PROX1,PAX6
620	Day120 + m platform	GO:0060429	Epithelium development	6	1109	0.77	0.0237	9606.ENSP00000349723,9606.ENSP00000355925,9606.ENSP00000363804,9606.ENSP00000374205,9606.ENSP00000404100,9606.ENSP00000479618	BCL11B,PROX1,KLF4,TBR1,PAX6,MYC
621	Day120 + m platform	GO:0001774	Microglial cell activation	2	32	1.83	0.0301	9606.ENSP00000365227,9606.ENSP00000441691	AIF1,ITGAM
622	Day120 + m platform	GO:0021522	Spinal cord motor neuron differentiation	2	35	1.79	0.0349	9606.ENSP00000331040,9606.ENSP00000404100	OLIG2,PAX6
623	Day120 + m platform	GO:0051973	Positive regulation of telomerase activity	2	36	1.78	0.0366	9606.ENSP00000363804,9606.ENSP00000479618	KLF4,MYC
624	Day120 + m platform	GO:0009605	Response to external stimulus	8	2310	0.58	0.0368	9606.ENSP00000242480,9606.ENSP00000291700,9606.ENSP00000339004,9606.ENSP00000349723,9606.ENSP00000355925,9606.ENSP00000365227,9606.ENSP00000404100,9606.ENSP00000441691	EGR2,S100B,FOXG1,BCL11B,PROX1,AIF1,PAX6,ITGAM
625	Day120 + m platform	GO:0002009	Morphogenesis of an epithelium	4	435	1	0.0389	9606.ENSP00000355925,9606.ENSP00000363804,9606.ENSP00000374205,9606.ENSP00000479618	PROX1,KLF4,TBR1,MYC
626	Day120 + m platform	GO:0010033	Response to organic substance	9	3011	0.51	0.0407	9606.ENSP00000242480,9606.ENSP00000291700,9606.ENSP00000353508,9606.ENSP00000363804,9606.ENSP00000365227,9606.ENSP00000401112,9606.ENSP00000404100,9606.ENSP00000441691,9606.ENSP00000479618	EGR2,S100B,MAP2,KLF4,AIF1,SATB2,PAX6,ITGAM,MYC
627	Day120 + m platform	GO:0071310	Cellular response to organic substance	8	2369	0.56	0.0426	9606.ENSP00000242480,9606.ENSP00000353508,9606.ENSP00000363804,9606.ENSP00000365227,9606.ENSP00000401112,9606.ENSP00000404100,9606.ENSP00000441691,9606.ENSP00000479618	EGR2,MAP2,KLF4,AIF1,SATB2,PAX6,ITGAM,MYC
628	Day120 + m platform	GO:0002067	Glandular epithelial cell differentiation	2	40	1.74	0.043	9606.ENSP00000355925,9606.ENSP00000404100	PROX1,PAX6
629	Day120 + m platform	GO:0050790	Regulation of catalytic activity	8	2386	0.56	0.044	9606.ENSP00000353508,9606.ENSP00000355925,9606.ENSP00000357206,9606.ENSP00000363804,9606.ENSP00000380958,9606.ENSP00000382428,9606.ENSP00000441691,9606.ENSP00000479618	MAP2,PROX1,NES,KLF4,MBP,DLG4,ITGAM,MYC
630	Day120 + m platform	GO:0002064	Epithelial cell development	3	195	1.22	0.0463	9606.ENSP00000349723,9606.ENSP00000355925,9606.ENSP00000404100	BCL11B,PROX1,PAX6
631	Day120 + m platform	GO:0006911	Phagocytosis, engulfment	2	43	1.7	0.0479	9606.ENSP00000365227,9606.ENSP00000441691	AIF1,ITGAM
632	Day120 + m platform	GO:0045687	Positive regulation of glial cell differentiation	2	43	1.7	0.0479	9606.ENSP00000242480,9606.ENSP00000331040	EGR2,OLIG2
633	Day120 + m platform	GO:0045429	Positive regulation of nitric oxide biosynthetic process	2	44	1.69	0.0493	9606.ENSP00000363804,9606.ENSP00000365227	KLF4,AIF1
