# Supplementary material for: Spatio-temporal dynamics enhance cellular diversity, neuronal function and further maturation of human cerebral organoids
Source: Commun Biol. 2023 Feb 14;6:173. doi: 10.1038/s42003-023-04547-1 (PMC9926461; doi:10.1038/s42003-023-04547-1)
Supplement: Supplementary file 6 — Supplementary Data 3 [file 42003_2023_4547_MOESM6_ESM.xlsx]

## Sheet: 1a.Upregulated genes
Day 30 +Static	Day 30 +Spinner	Day 30 +O. shaker	Day 30 +RCCS	Day 30 +M. platform	Day 60 +Static	Day 60 +Spinner	Day 60 +O. shaker	Day 60 + RCCS	Day 60 + M. platform	Day 120 +Static	Day 120 +Spinner	Day 120 +O. shaker	Day 120 +RCCS	Day 120 +M. platform	GEN İSİMLERİ
CTIP2	CTIP2	CD11b	CTIP2	CD11b	CDH2	CDH2	CDH2	CDH2	CDH2	CDH2	CDH2	CDH2	CDH2	CD11b	CTIP2 (BCL11B)
KLF4	KLF4	CDH2	KLF4	CDH2	GFAP	CTIP2	CTIP2	CTIP2	IBA1	KLF4	IBA1	IBA1	CTIP2	CTIP2	NEUN (RBFOX3)
NEUN	TTR	CTIP2	MYC	FOXG1	KLF4	KLF4	FOXG1	FOXG1	MAP2	KROX20	KLF4	MAP2	FOXG1	FOXG1	CD11b (ITGAM)
TTR	CDH2	FOXG1	NEUN	KLF4	MAP2	KROX20	KLF4	GFAP	MYC	MAP2	KROX20	MYC	IBA1	IBA1	KROX20 (EGR2)
	TBR1	GFAP	TTR	KROX20	PSD95	MAP2	KROX20	KLF4	NEUN	MYC	MAP2	OLIG2	KLF4	KLF4	TUJ1 (TUBB3)
	PROX1	KLF4	TUBB3	MBP	S100B	MYC	MAP2	KROX20	TUBB3	NES	MYC	PROX1	MAP2	KROX20	OCT4 (POU5F1)
	FOXG1	KROX20	NES	MYC	TTR	NES	MBP	MAP2		OLIG2	NES	SATB2	MYC	MBP	PSD95 (DLG4)
		OLIG2		OCT4		NEUN	MYC	MBP		S100B	PAX6	SOX2	NEUN	MYC	IBA1 (AIF1)
		TTR		OLIG2		OCT4	NES	MYC		SOX2	PROX1	TTR	OLIG2	NES
		MAP2		PAX6		PAX6	NEUN	NES		TTR	S100B		PROX1	OLIG2
				PROX1		TTR	OCT4	NEUN			SOX1		SATB2	PAX6
				TTR			PAX6	OLIG2			SOX2		TTR	PROX1
				TUBB3			TTR	PSD95			TTR		NES	PSD95
							TUBB3	S100B						S100B
							SOX2	TTR						SATB2
								TUBB3						TBR1
								OCT4						NEUN
														MAP2

## Sheet: 1b.Network statistics
parameters	Day 30 +Static	Day 30 +Spinner	Day 30 +O, shaker	Day 30 +RCCS	Day 30 +M, platform	Day 60 +Static	Day 60 +Spinner	Day 60 +O, shaker	Day 60 + RCCS	Day 60 + M, platform	Day 120 +Static	Day 120 +Spinner	Day 120 +O, shaker	Day 120 +RCCS	Day 120 +M, platform
number of nodes:	4	7	10	7	13	7	11	15	17	6	10	13	9	13	18
number of edges:	1	5	15	11	35	10	27	61	75	8	23	41	13	34	84
average node degree:	0.5	1.43	3	3,14	5.38	2.86	4.91	8.13	8.82	2.67	4.6	6.31	2.89	5.23	9.33
avg, local clustering coefficient:	0.5	0.476	0.631	0,743	0.639	0.69	0.76	0.761	0.687	0.75	0.75	0.727	0.656	0.714	0.73
expected number of edges:	0	0	2	1	6	1	4	6	9	1	4	5	3	4	8
PPI enrichment p-value:	0.136	0.000183	3.04e-09	4.65e-07	1.33e-15	3.3e-07	2.11e-13	< 1.0e-16	< 1.0e-16	7.03e-05	1.64e-11	< 1.0e-16	5.06e-06	< 1.0e-16	< 1.0e-16

## Sheet: 1c.TISSUE expression enrichment
Day 30 +O, shaker	#term ID	term description	observed gene count	background gene count	strength	false discovery rate	matching proteins in your network (IDs)	matching proteins in your network (labels)
Day 30 +O, shaker	BTO:0000962	Oligodendrocyte	2	5	2.94	0.0075	9606,ENSP00000331040,9606,ENSP00000468500	OLIG2,GFAP
Day 30 +RCCS	#term ID	term description	observed gene count	background gene count	strength	false discovery rate	matching proteins in your network (IDs)	matching proteins in your network (labels)
Day 30 +RCCS	BTO:0001442	Brain ventricle	3	34	2.39	0.00041	9606,ENSP00000237014,9606,ENSP00000357206,9606,ENSP00000463653	TTR,NES,RBFOX3
Day 30 +RCCS	BTO:0001268	Somatic cell	2	5	3.05	0.0016	9606,ENSP00000363804,9606,ENSP00000479618	KLF4,MYC
Day 30 +RCCS	BTO:0003090	Subventricular zone	2	4	3.15	0.0016	9606,ENSP00000357206,9606,ENSP00000463653	NES,RBFOX3
Day 30 +RCCS	BTO:0000961	Olfactory bulb	2	20	2.45	0.012	9606,ENSP00000357206,9606,ENSP00000463653	NES,RBFOX3
Day 30 +M, platform	#term ID	term description	observed gene count	background gene count	strength	false discovery rate	matching proteins in your network (IDs)	matching proteins in your network (labels)
Day 30 +M, platform	BTO:0001268	Somatic cell	3	5	2.96	2.43e-05	9606,ENSP00000259915,9606,ENSP00000363804,9606,ENSP00000479618	POU5F1,KLF4,MYC
Day 30 +M, platform	BTO:0006081	hiPSC cell	2	3	3	0.0026	9606,ENSP00000259915,9606,ENSP00000363804	POU5F1,KLF4
Day 30 +M, platform	BTO:0001718	Embryoid body	2	4	2.88	0.0029	9606,ENSP00000259915,9606,ENSP00000363804	POU5F1,KLF4
Day 30 +M, platform	BTO:0000556	Germ layer	3	62	1.86	0.0032	9606,ENSP00000259915,9606,ENSP00000269141,9606,ENSP00000404100	POU5F1,CDH2,PAX6
Day 30 +M, platform	BTO:0000962	Oligodendrocyte	2	5	2.78	0.0032	9606,ENSP00000331040,9606,ENSP00000380958	OLIG2,MBP
Day 30 +M, platform	BTO:0001220	Schwann cell	2	6	2.7	0.0032	9606,ENSP00000242480,9606,ENSP00000380958	EGR2,MBP
Day 30 +M, platform	BTO:0006078	Pluripotent stem cell	3	96	1.67	0.006	9606,ENSP00000259915,9606,ENSP00000363804,9606,ENSP00000404100	POU5F1,KLF4,PAX6
Day 30 +M, platform	BTO:0000379	Embryo	5	708	1.03	0.0101	9606,ENSP00000259915,9606,ENSP00000269141,9606,ENSP00000355925,9606,ENSP00000380958,9606,ENSP00000404100	POU5F1,CDH2,PROX1,MBP,PAX6
Day 30 +M, platform	BTO:0000174	Embryonic structure	7	2132	0.69	0.0254	9606,ENSP00000259915,9606,ENSP00000269141,9606,ENSP00000355925,9606,ENSP00000363804,9606,ENSP00000380958,9606,ENSP00000404100,9606,ENSP00000479618	POU5F1,CDH2,PROX1,KLF4,MBP,PAX6,MYC
Day 30 +M, platform	BTO:0001279	Spinal cord	3	213	1.33	0.0415	9606,ENSP00000237014,9606,ENSP00000331040,9606,ENSP00000380958	TTR,OLIG2,MBP
Day 60 +Static	#term ID	term description	observed gene count	background gene count	strength	false discovery rate	matching proteins in your network (IDs)	matching proteins in your network (labels)
Day 60 +Static	BTO:0000293	Occipital lobe	3	32	2.42	0.00022	9606,ENSP00000291700,9606,ENSP00000382428,9606,ENSP00000468500	S100B,DLG4,GFAP
Day 60 +Static	BTO:0001001	Parietal lobe	3	27	2.49	0.00022	9606,ENSP00000291700,9606,ENSP00000382428,9606,ENSP00000468500	S100B,DLG4,GFAP
Day 60 +Static	BTO:0000615	Corpus callosum	3	74	2.05	0.0013	9606,ENSP00000237014,9606,ENSP00000291700,9606,ENSP00000468500	TTR,S100B,GFAP
Day 60 +Static	BTO:0000484	Frontal lobe	3	89	1.97	0.0017	9606,ENSP00000291700,9606,ENSP00000382428,9606,ENSP00000468500	S100B,DLG4,GFAP
Day 60 +Static	BTO:0000231	Cerebral hemisphere	5	1144	1.09	0.005	9606,ENSP00000237014,9606,ENSP00000291700,9606,ENSP00000363804,9606,ENSP00000382428,9606,ENSP00000468500	TTR,S100B,KLF4,DLG4,GFAP
Day 60 +Static	BTO:0000961	Olfactory bulb	2	20	2.45	0.0069	9606,ENSP00000291700,9606,ENSP00000468500	S100B,GFAP
Day 60 +Static	BTO:0001279	Spinal cord	3	213	1.6	0.0095	9606,ENSP00000237014,9606,ENSP00000291700,9606,ENSP00000468500	TTR,S100B,GFAP
Day 60 +Static	BTO:0001442	Brain ventricle	2	34	2.22	0.0119	9606,ENSP00000237014,9606,ENSP00000468500	TTR,GFAP
Day 60 +Static	BTO:0000142	Brain	7	5462	0.55	0.021	9606,ENSP00000237014,9606,ENSP00000269141,9606,ENSP00000291700,9606,ENSP00000353508,9606,ENSP00000363804,9606,ENSP00000382428,9606,ENSP00000468500	TTR,CDH2,S100B,MAP2,KLF4,DLG4,GFAP
Day 60 +Static	BTO:0000233	Cerebral cortex	4	1075	1.02	0.0357	9606,ENSP00000291700,9606,ENSP00000363804,9606,ENSP00000382428,9606,ENSP00000468500	S100B,KLF4,DLG4,GFAP
Day 60 +Spinner	#term ID	term description	observed gene count	background gene count	strength	false discovery rate	matching proteins in your network (IDs)	matching proteins in your network (labels)
Day 60 +Spinner	BTO:0001268	Somatic cell	3	5	3.03	1.4e-05	9606,ENSP00000259915,9606,ENSP00000363804,9606,ENSP00000479618	POU5F1,KLF4,MYC
Day 60 +Spinner	BTO:0000556	Germ layer	4	62	2.06	3.64e-05	9606,ENSP00000259915,9606,ENSP00000269141,9606,ENSP00000357206,9606,ENSP00000404100	POU5F1,CDH2,NES,PAX6
Day 60 +Spinner	BTO:0006078	Pluripotent stem cell	4	96	1.87	0.00013	9606,ENSP00000259915,9606,ENSP00000357206,9606,ENSP00000363804,9606,ENSP00000404100	POU5F1,NES,KLF4,PAX6
Day 60 +Spinner	BTO:0001442	Brain ventricle	3	34	2.2	0.00048	9606,ENSP00000237014,9606,ENSP00000357206,9606,ENSP00000463653	TTR,NES,RBFOX3
Day 60 +Spinner	BTO:0004301	Neuroepithelial cell	2	2	3.25	0.00055	9606,ENSP00000357206,9606,ENSP00000404100	NES,PAX6
Day 60 +Spinner	BTO:0006081	hiPSC cell	2	3	3.07	0.00078	9606,ENSP00000259915,9606,ENSP00000363804	POU5F1,KLF4
Day 60 +Spinner	BTO:0001718	Embryoid body	2	4	2.95	0.001	9606,ENSP00000259915,9606,ENSP00000363804	POU5F1,KLF4
Day 60 +Spinner	BTO:0003090	Subventricular zone	2	4	2.95	0.001	9606,ENSP00000357206,9606,ENSP00000463653	NES,RBFOX3
Day 60 +Spinner	BTO:0004091	Embryonic neural stem cell	2	5	2.85	0.0011	9606,ENSP00000357206,9606,ENSP00000404100	NES,PAX6
Day 60 +Spinner	BTO:0002881	Neural stem cell	2	8	2.65	0.0019	9606,ENSP00000357206,9606,ENSP00000404100	NES,PAX6
Day 60 +Spinner	BTO:0000961	Olfactory bulb	2	20	2.25	0.0084	9606,ENSP00000357206,9606,ENSP00000463653	NES,RBFOX3
Day 60 +Spinner	BTO:0000669	Embryonic cell line	2	54	1.82	0.0414	9606,ENSP00000259915,9606,ENSP00000479618	POU5F1,MYC
Day 60 +Spinner	BTO:0000174	Embryonic structure	6	2132	0.7	0.0423	9606,ENSP00000259915,9606,ENSP00000269141,9606,ENSP00000357206,9606,ENSP00000363804,9606,ENSP00000404100,9606,ENSP00000479618	POU5F1,CDH2,NES,KLF4,PAX6,MYC
Day 60 +O, shaker	#term ID	term description	observed gene count	background gene count	strength	false discovery rate	matching proteins in your network (IDs)	matching proteins in your network (labels)
Day 60 +O, shaker	#term ID	term description	observed gene count	background gene count	strength	false discovery rate	matching proteins in your network (IDs)	matching proteins in your network (labels)
Day 60 +O, shaker	BTO:0001268	Somatic cell	4	5	3.02	5.34e-08	9606,ENSP00000259915,9606,ENSP00000323588,9606,ENSP00000363804,9606,ENSP00000479618	POU5F1,SOX2,KLF4,MYC
Day 60 +O, shaker	BTO:0000556	Germ layer	5	62	2.02	1.12e-06	9606,ENSP00000259915,9606,ENSP00000269141,9606,ENSP00000323588,9606,ENSP00000357206,9606,ENSP00000404100	POU5F1,CDH2,SOX2,NES,PAX6
Day 60 +O, shaker	BTO:0006078	Pluripotent stem cell	5	96	1.83	4.61e-06	9606,ENSP00000259915,9606,ENSP00000323588,9606,ENSP00000357206,9606,ENSP00000363804,9606,ENSP00000404100	POU5F1,SOX2,NES,KLF4,PAX6
Day 60 +O, shaker	BTO:0006081	hiPSC cell	3	3	3.12	4.61e-06	9606,ENSP00000259915,9606,ENSP00000323588,9606,ENSP00000363804	POU5F1,SOX2,KLF4
Day 60 +O, shaker	BTO:0001718	Embryoid body	3	4	2.99	4.84e-06	9606,ENSP00000259915,9606,ENSP00000323588,9606,ENSP00000363804	POU5F1,SOX2,KLF4
Day 60 +O, shaker	BTO:0002881	Neural stem cell	3	8	2.69	1.26e-05	9606,ENSP00000323588,9606,ENSP00000357206,9606,ENSP00000404100	SOX2,NES,PAX6
Day 60 +O, shaker	BTO:0000961	Olfactory bulb	3	20	2.29	0.00012	9606,ENSP00000357206,9606,ENSP00000380958,9606,ENSP00000463653	NES,MBP,RBFOX3
Day 60 +O, shaker	BTO:0001442	Brain ventricle	3	34	2.06	0.00044	9606,ENSP00000237014,9606,ENSP00000357206,9606,ENSP00000463653	TTR,NES,RBFOX3
Day 60 +O, shaker	BTO:0004301	Neuroepithelial cell	2	2	3.12	0.00048	9606,ENSP00000357206,9606,ENSP00000404100	NES,PAX6
Day 60 +O, shaker	BTO:0000379	Embryo	6	708	1.04	0.0011	9606,ENSP00000259915,9606,ENSP00000269141,9606,ENSP00000323588,9606,ENSP00000357206,9606,ENSP00000380958,9606,ENSP00000404100	POU5F1,CDH2,SOX2,NES,MBP,PAX6
Day 60 +O, shaker	BTO:0003090	Subventricular zone	2	4	2.81	0.0011	9606,ENSP00000357206,9606,ENSP00000463653	NES,RBFOX3
Day 60 +O, shaker	BTO:0004593	Epiblast	2	4	2.81	0.0011	9606,ENSP00000259915,9606,ENSP00000323588	POU5F1,SOX2
Day 60 +O, shaker	BTO:0006080	hESC cell	2	4	2.81	0.0011	9606,ENSP00000259915,9606,ENSP00000323588	POU5F1,SOX2
Day 60 +O, shaker	BTO:0000962	Oligodendrocyte	2	5	2.72	0.0012	9606,ENSP00000357206,9606,ENSP00000380958	NES,MBP
Day 60 +O, shaker	BTO:0004091	Embryonic neural stem cell	2	5	2.72	0.0012	9606,ENSP00000357206,9606,ENSP00000404100	NES,PAX6
Day 60 +O, shaker	BTO:0001220	Schwann cell	2	6	2.64	0.0013	9606,ENSP00000242480,9606,ENSP00000380958	EGR2,MBP
Day 60 +O, shaker	BTO:0000800	Endoderm	2	8	2.51	0.0018	9606,ENSP00000259915,9606,ENSP00000323588	POU5F1,SOX2
Day 60 +O, shaker	BTO:0004254	Cancer stem cell	2	10	2.42	0.0025	9606,ENSP00000259915,9606,ENSP00000323588	POU5F1,SOX2
Day 60 +O, shaker	BTO:0000174	Embryonic structure	8	2132	0.69	0.0042	9606,ENSP00000259915,9606,ENSP00000269141,9606,ENSP00000323588,9606,ENSP00000357206,9606,ENSP00000363804,9606,ENSP00000380958,9606,ENSP00000404100,9606,ENSP00000479618	POU5F1,CDH2,SOX2,NES,KLF4,MBP,PAX6,MYC
Day 60 +O, shaker	BTO:0001001	Parietal lobe	2	27	1.99	0.0123	9606,ENSP00000380958,9606,ENSP00000463653	MBP,RBFOX3
Day 60 +O, shaker	BTO:0001461	Whole plant	3	165	1.38	0.0142	9606,ENSP00000259915,9606,ENSP00000323588,9606,ENSP00000380958	POU5F1,SOX2,MBP
Day 60 +O, shaker	BTO:0000142	Brain	11	5462	0.42	0.0166	9606,ENSP00000237014,9606,ENSP00000242480,9606,ENSP00000269141,9606,ENSP00000323588,9606,ENSP00000339004,9606,ENSP00000353508,9606,ENSP00000357206,9606,ENSP00000363804,9606,ENSP00000380958,9606,ENSP00000404100,9606,ENSP00000463653	TTR,EGR2,CDH2,SOX2,FOXG1,MAP2,NES,KLF4,MBP,PAX6,RBFOX3
Day 60 +O, shaker	BTO:0001271	Leukemia cell	5	949	0.84	0.024	9606,ENSP00000242480,9606,ENSP00000349723,9606,ENSP00000357206,9606,ENSP00000380958,9606,ENSP00000479618	EGR2,BCL11B,NES,MBP,MYC
Day 60 +O, shaker	BTO:0001279	Spinal cord	3	213	1.26	0.024	9606,ENSP00000237014,9606,ENSP00000357206,9606,ENSP00000380958	TTR,NES,MBP
Day 60 +O, shaker	BTO:0000669	Embryonic cell line	2	54	1.68	0.0334	9606,ENSP00000259915,9606,ENSP00000479618	POU5F1,MYC
Day 60 +O, shaker	BTO:0000146	Brain stem	4	617	0.93	0.041	9606,ENSP00000363804,9606,ENSP00000380958,9606,ENSP00000404100,9606,ENSP00000463653	KLF4,MBP,PAX6,RBFOX3
Day 60 +O, shaker	BTO:0004238	Interstitial cell	2	64	1.61	0.0435	9606,ENSP00000237014,9606,ENSP00000320295	TTR,TUBB3
Day 60 +O, shaker	BTO:0000231	Cerebral hemisphere	5	1144	0.76	0.0471	9606,ENSP00000237014,9606,ENSP00000357206,9606,ENSP00000363804,9606,ENSP00000380958,9606,ENSP00000463653	TTR,NES,KLF4,MBP,RBFOX3
Day 60 +O, shaker	BTO:0001489	Whole body	15	12619	0.19	0.0493	9606,ENSP00000237014,9606,ENSP00000242480,9606,ENSP00000259915,9606,ENSP00000269141,9606,ENSP00000320295,9606,ENSP00000323588,9606,ENSP00000339004,9606,ENSP00000349723,9606,ENSP00000353508,9606,ENSP00000357206,9606,ENSP00000363804,9606,ENSP00000380958,9606,ENSP00000404100,9606,ENSP00000463653,9606,ENSP00000479618	TTR,EGR2,POU5F1,CDH2,TUBB3,SOX2,FOXG1,BCL11B,MAP2,NES,KLF4,MBP,PAX6,RBFOX3,MYC
Day 60 + RCCS	#term ID	term description	observed gene count	background gene count	strength	false discovery rate	matching proteins in your network (IDs)	matching proteins in your network (labels)
Day 60 + RCCS	BTO:0001268	Somatic cell	4	5	3.02	5.34e-08	9606,ENSP00000259915,9606,ENSP00000323588,9606,ENSP00000363804,9606,ENSP00000479618	POU5F1,SOX2,KLF4,MYC
Day 60 + RCCS	BTO:0000556	Germ layer	5	62	2.02	1.12e-06	9606,ENSP00000259915,9606,ENSP00000269141,9606,ENSP00000323588,9606,ENSP00000357206,9606,ENSP00000404100	POU5F1,CDH2,SOX2,NES,PAX6
Day 60 + RCCS	BTO:0006078	Pluripotent stem cell	5	96	1.83	4.61e-06	9606,ENSP00000259915,9606,ENSP00000323588,9606,ENSP00000357206,9606,ENSP00000363804,9606,ENSP00000404100	POU5F1,SOX2,NES,KLF4,PAX6
Day 60 + RCCS	BTO:0006081	hiPSC cell	3	3	3.12	4.61e-06	9606,ENSP00000259915,9606,ENSP00000323588,9606,ENSP00000363804	POU5F1,SOX2,KLF4
Day 60 + RCCS	BTO:0001718	Embryoid body	3	4	2.99	4.84e-06	9606,ENSP00000259915,9606,ENSP00000323588,9606,ENSP00000363804	POU5F1,SOX2,KLF4
Day 60 + RCCS	BTO:0002881	Neural stem cell	3	8	2.69	1.26e-05	9606,ENSP00000323588,9606,ENSP00000357206,9606,ENSP00000404100	SOX2,NES,PAX6
Day 60 + RCCS	BTO:0000961	Olfactory bulb	3	20	2.29	0.00012	9606,ENSP00000357206,9606,ENSP00000380958,9606,ENSP00000463653	NES,MBP,RBFOX3
Day 60 + RCCS	BTO:0001442	Brain ventricle	3	34	2.06	0.00044	9606,ENSP00000237014,9606,ENSP00000357206,9606,ENSP00000463653	TTR,NES,RBFOX3
Day 60 + RCCS	BTO:0004301	Neuroepithelial cell	2	2	3.12	0.00048	9606,ENSP00000357206,9606,ENSP00000404100	NES,PAX6
Day 60 + RCCS	BTO:0000379	Embryo	6	708	1.04	0.0011	9606,ENSP00000259915,9606,ENSP00000269141,9606,ENSP00000323588,9606,ENSP00000357206,9606,ENSP00000380958,9606,ENSP00000404100	POU5F1,CDH2,SOX2,NES,MBP,PAX6
Day 60 + RCCS	BTO:0003090	Subventricular zone	2	4	2.81	0.0011	9606,ENSP00000357206,9606,ENSP00000463653	NES,RBFOX3
Day 60 + RCCS	BTO:0004593	Epiblast	2	4	2.81	0.0011	9606,ENSP00000259915,9606,ENSP00000323588	POU5F1,SOX2
Day 60 + RCCS	BTO:0006080	hESC cell	2	4	2.81	0.0011	9606,ENSP00000259915,9606,ENSP00000323588	POU5F1,SOX2
Day 60 + RCCS	BTO:0000962	Oligodendrocyte	2	5	2.72	0.0012	9606,ENSP00000357206,9606,ENSP00000380958	NES,MBP
Day 60 + RCCS	BTO:0004091	Embryonic neural stem cell	2	5	2.72	0.0012	9606,ENSP00000357206,9606,ENSP00000404100	NES,PAX6
Day 60 + RCCS	BTO:0001220	Schwann cell	2	6	2.64	0.0013	9606,ENSP00000242480,9606,ENSP00000380958	EGR2,MBP
Day 60 + RCCS	BTO:0000800	Endoderm	2	8	2.51	0.0018	9606,ENSP00000259915,9606,ENSP00000323588	POU5F1,SOX2
Day 60 + RCCS	BTO:0004254	Cancer stem cell	2	10	2.42	0.0025	9606,ENSP00000259915,9606,ENSP00000323588	POU5F1,SOX2
Day 60 + RCCS	BTO:0000174	Embryonic structure	8	2132	0.69	0.0042	9606,ENSP00000259915,9606,ENSP00000269141,9606,ENSP00000323588,9606,ENSP00000357206,9606,ENSP00000363804,9606,ENSP00000380958,9606,ENSP00000404100,9606,ENSP00000479618	POU5F1,CDH2,SOX2,NES,KLF4,MBP,PAX6,MYC
Day 60 + RCCS	BTO:0001001	Parietal lobe	2	27	1.99	0.0123	9606,ENSP00000380958,9606,ENSP00000463653	MBP,RBFOX3
Day 60 + RCCS	BTO:0001461	Whole plant	3	165	1.38	0.0142	9606,ENSP00000259915,9606,ENSP00000323588,9606,ENSP00000380958	POU5F1,SOX2,MBP
Day 60 + RCCS	BTO:0000142	Brain	11	5462	0.42	0.0166	9606,ENSP00000237014,9606,ENSP00000242480,9606,ENSP00000269141,9606,ENSP00000323588,9606,ENSP00000339004,9606,ENSP00000353508,9606,ENSP00000357206,9606,ENSP00000363804,9606,ENSP00000380958,9606,ENSP00000404100,9606,ENSP00000463653	TTR,EGR2,CDH2,SOX2,FOXG1,MAP2,NES,KLF4,MBP,PAX6,RBFOX3
Day 60 + RCCS	BTO:0001271	Leukemia cell	5	949	0.84	0.024	9606,ENSP00000242480,9606,ENSP00000349723,9606,ENSP00000357206,9606,ENSP00000380958,9606,ENSP00000479618	EGR2,BCL11B,NES,MBP,MYC
Day 60 + RCCS	BTO:0001279	Spinal cord	3	213	1.26	0.024	9606,ENSP00000237014,9606,ENSP00000357206,9606,ENSP00000380958	TTR,NES,MBP
Day 60 + RCCS	BTO:0000669	Embryonic cell line	2	54	1.68	0.0334	9606,ENSP00000259915,9606,ENSP00000479618	POU5F1,MYC
Day 60 + RCCS	BTO:0000146	Brain stem	4	617	0.93	0.041	9606,ENSP00000363804,9606,ENSP00000380958,9606,ENSP00000404100,9606,ENSP00000463653	KLF4,MBP,PAX6,RBFOX3
Day 60 + RCCS	BTO:0004238	Interstitial cell	2	64	1.61	0.0435	9606,ENSP00000237014,9606,ENSP00000320295	TTR,TUBB3
Day 60 + RCCS	BTO:0000231	Cerebral hemisphere	5	1144	0.76	0.0471	9606,ENSP00000237014,9606,ENSP00000357206,9606,ENSP00000363804,9606,ENSP00000380958,9606,ENSP00000463653	TTR,NES,KLF4,MBP,RBFOX3
Day 60 + RCCS	BTO:0001489	Whole body	15	12619	0.19	0.0493	9606,ENSP00000237014,9606,ENSP00000242480,9606,ENSP00000259915,9606,ENSP00000269141,9606,ENSP00000320295,9606,ENSP00000323588,9606,ENSP00000339004,9606,ENSP00000349723,9606,ENSP00000353508,9606,ENSP00000357206,9606,ENSP00000363804,9606,ENSP00000380958,9606,ENSP00000404100,9606,ENSP00000463653,9606,ENSP00000479618	TTR,EGR2,POU5F1,CDH2,TUBB3,SOX2,FOXG1,BCL11B,MAP2,NES,KLF4,MBP,PAX6,RBFOX3,MYC
Day 120 +Spinner	#term ID	term description	observed gene count	background gene count	strength	false discovery rate	matching proteins in your network (IDs)	matching proteins in your network (labels)
Day 120 +Spinner	BTO:0000556	Germ layer	5	62	2.08	9.67e-07	9606,ENSP00000269141,9606,ENSP00000323588,9606,ENSP00000330218,9606,ENSP00000357206,9606,ENSP00000404100	CDH2,SOX2,SOX1,NES,PAX6
Day 120 +Spinner	BTO:0001268	Somatic cell	3	5	2.96	1.22e-05	9606,ENSP00000323588,9606,ENSP00000363804,9606,ENSP00000479618	SOX2,KLF4,MYC
Day 120 +Spinner	BTO:0002881	Neural stem cell	3	8	2.75	2.39e-05	9606,ENSP00000323588,9606,ENSP00000357206,9606,ENSP00000404100	SOX2,NES,PAX6
Day 120 +Spinner	BTO:0006078	Pluripotent stem cell	4	96	1.8	0.00021	9606,ENSP00000323588,9606,ENSP00000357206,9606,ENSP00000363804,9606,ENSP00000404100	SOX2,NES,KLF4,PAX6
Day 120 +Spinner	BTO:0000315	Ectoderm	3	35	2.11	0.00067	9606,ENSP00000330218,9606,ENSP00000357206,9606,ENSP00000404100	SOX1,NES,PAX6
Day 120 +Spinner	BTO:0004301	Neuroepithelial cell	2	2	3.18	0.00067	9606,ENSP00000357206,9606,ENSP00000404100	NES,PAX6
Day 120 +Spinner	BTO:0000379	Embryo	6	708	1.11	0.00076	9606,ENSP00000269141,9606,ENSP00000323588,9606,ENSP00000330218,9606,ENSP00000355925,9606,ENSP00000357206,9606,ENSP00000404100	CDH2,SOX2,SOX1,PROX1,NES,PAX6
Day 120 +Spinner	BTO:0001765	Neural plate	2	3	3	0.00086	9606,ENSP00000330218,9606,ENSP00000404100	SOX1,PAX6
Day 120 +Spinner	BTO:0006081	hiPSC cell	2	3	3	0.00086	9606,ENSP00000323588,9606,ENSP00000363804	SOX2,KLF4
Day 120 +Spinner	BTO:0001718	Embryoid body	2	4	2.88	0.0011	9606,ENSP00000323588,9606,ENSP00000363804	SOX2,KLF4
Day 120 +Spinner	BTO:0001279	Spinal cord	4	213	1.45	0.0014	9606,ENSP00000237014,9606,ENSP00000291700,9606,ENSP00000357206,9606,ENSP00000365227	TTR,S100B,NES,AIF1
Day 120 +Spinner	BTO:0004091	Embryonic neural stem cell	2	5	2.78	0.0014	9606,ENSP00000357206,9606,ENSP00000404100	NES,PAX6
Day 120 +Spinner	BTO:0000174	Embryonic structure	8	2132	0.75	0.0017	9606,ENSP00000269141,9606,ENSP00000323588,9606,ENSP00000330218,9606,ENSP00000355925,9606,ENSP00000357206,9606,ENSP00000363804,9606,ENSP00000404100,9606,ENSP00000479618	CDH2,SOX2,SOX1,PROX1,NES,KLF4,PAX6,MYC
Day 120 +Spinner	BTO:0000142	Brain	11	5462	0.48	0.0035	9606,ENSP00000237014,9606,ENSP00000242480,9606,ENSP00000269141,9606,ENSP00000291700,9606,ENSP00000323588,9606,ENSP00000353508,9606,ENSP00000355925,9606,ENSP00000357206,9606,ENSP00000363804,9606,ENSP00000365227,9606,ENSP00000404100	TTR,EGR2,CDH2,S100B,SOX2,MAP2,PROX1,NES,KLF4,AIF1,PAX6
Day 120 +Spinner	BTO:0000961	Olfactory bulb	2	20	2.18	0.0077	9606,ENSP00000291700,9606,ENSP00000357206	S100B,NES
Day 120 +Spinner	BTO:0000634	Integument	7	1970	0.73	0.0081	9606,ENSP00000242480,9606,ENSP00000291700,9606,ENSP00000355925,9606,ENSP00000357206,9606,ENSP00000363804,9606,ENSP00000365227,9606,ENSP00000404100	EGR2,S100B,PROX1,NES,KLF4,AIF1,PAX6
Day 120 +Spinner	BTO:0001442	Brain ventricle	2	34	1.95	0.0172	9606,ENSP00000237014,9606,ENSP00000357206	TTR,NES
Day 120 +Spinner	BTO:0002606	Glial cell	2	47	1.81	0.0309	9606,ENSP00000357206,9606,ENSP00000365227	NES,AIF1
Day 120 +Spinner	BTO:0000416	Epithelium	4	624	0.98	0.0365	9606,ENSP00000355925,9606,ENSP00000357206,9606,ENSP00000365227,9606,ENSP00000404100	PROX1,NES,AIF1,PAX6
Day 120 +Spinner	BTO:0000345	Digestive gland	7	2645	0.6	0.04	9606,ENSP00000237014,9606,ENSP00000269141,9606,ENSP00000353508,9606,ENSP00000355925,9606,ENSP00000357206,9606,ENSP00000363804,9606,ENSP00000365227	TTR,CDH2,MAP2,PROX1,NES,KLF4,AIF1
Day 120 +Spinner	BTO:0000759	Liver	6	1882	0.68	0.0434	9606,ENSP00000237014,9606,ENSP00000269141,9606,ENSP00000355925,9606,ENSP00000357206,9606,ENSP00000363804,9606,ENSP00000365227	TTR,CDH2,PROX1,NES,KLF4,AIF1
Day 120 +O, shaker	#term ID	term description	observed gene count	background gene count	strength	false discovery rate	matching proteins in your network (IDs)	matching proteins in your network (labels)
Day 120 +O, shaker	BTO:0001268	Somatic cell	2	5	2.94	0.0075	9606,ENSP00000323588,9606,ENSP00000479618	SOX2,MYC
Day 120 +RCCS	#term ID	term description	observed gene count	background gene count	strength	false discovery rate	matching proteins in your network (IDs)	matching proteins in your network (labels)
Day 120 +RCCS	BTO:0001442	Brain ventricle	3	34	2.12	0.0033	9606,ENSP00000237014,9606,ENSP00000357206,9606,ENSP00000463653	TTR,NES,RBFOX3
Day 120 +RCCS	BTO:0000962	Oligodendrocyte	2	5	2.78	0.0042	9606,ENSP00000331040,9606,ENSP00000357206	OLIG2,NES
Day 120 +RCCS	BTO:0001268	Somatic cell	2	5	2.78	0.0042	9606,ENSP00000363804,9606,ENSP00000479618	KLF4,MYC
Day 120 +RCCS	BTO:0001279	Spinal cord	4	213	1.45	0.0042	9606,ENSP00000237014,9606,ENSP00000331040,9606,ENSP00000357206,9606,ENSP00000365227	TTR,OLIG2,NES,AIF1
Day 120 +RCCS	BTO:0002606	Glial cell	3	47	1.98	0.0042	9606,ENSP00000331040,9606,ENSP00000357206,9606,ENSP00000365227	OLIG2,NES,AIF1
Day 120 +RCCS	BTO:0003090	Subventricular zone	2	4	2.88	0.0042	9606,ENSP00000357206,9606,ENSP00000463653	NES,RBFOX3
Day 120 +RCCS	BTO:0000142	Brain	11	5462	0.48	0.0074	9606,ENSP00000237014,9606,ENSP00000269141,9606,ENSP00000331040,9606,ENSP00000339004,9606,ENSP00000353508,9606,ENSP00000355925,9606,ENSP00000357206,9606,ENSP00000363804,9606,ENSP00000365227,9606,ENSP00000401112,9606,ENSP00000463653	TTR,CDH2,OLIG2,FOXG1,MAP2,PROX1,NES,KLF4,AIF1,SATB2,RBFOX3
Day 120 +RCCS	BTO:0000961	Olfactory bulb	2	20	2.18	0.0148	9606,ENSP00000357206,9606,ENSP00000463653	NES,RBFOX3
Day 120 +M, platform	#term ID	term description	observed gene count	background gene count	strength	false discovery rate	matching proteins in your network (IDs)	matching proteins in your network (labels)
Day 120 +M, platform	#term ID	term description	observed gene count	background gene count	strength	false discovery rate	matching proteins in your network (IDs)	matching proteins in your network (labels)
Day 120 +M, platform	BTO:0000484	Frontal lobe	5	89	1.79	9.99e-06	9606,ENSP00000291700,9606,ENSP00000357206,9606,ENSP00000380958,9606,ENSP00000382428,9606,ENSP00000463653	S100B,NES,MBP,DLG4,RBFOX3
Day 120 +M, platform	BTO:0000961	Olfactory bulb	4	20	2.34	9.99e-06	9606,ENSP00000291700,9606,ENSP00000357206,9606,ENSP00000380958,9606,ENSP00000463653	S100B,NES,MBP,RBFOX3
Day 120 +M, platform	BTO:0001001	Parietal lobe	4	27	2.21	9.99e-06	9606,ENSP00000291700,9606,ENSP00000380958,9606,ENSP00000382428,9606,ENSP00000463653	S100B,MBP,DLG4,RBFOX3
Day 120 +M, platform	BTO:0000962	Oligodendrocyte	3	5	2.81	1.39e-05	9606,ENSP00000331040,9606,ENSP00000357206,9606,ENSP00000380958	OLIG2,NES,MBP
Day 120 +M, platform	BTO:0002606	Glial cell	4	47	1.97	3.3e-05	9606,ENSP00000331040,9606,ENSP00000357206,9606,ENSP00000365227,9606,ENSP00000380958	OLIG2,NES,AIF1,MBP
Day 120 +M, platform	BTO:0001279	Spinal cord	5	213	1.41	0.00026	9606,ENSP00000291700,9606,ENSP00000331040,9606,ENSP00000357206,9606,ENSP00000365227,9606,ENSP00000380958	S100B,OLIG2,NES,AIF1,MBP
Day 120 +M, platform	BTO:0000142	Brain	15	5462	0.47	0.00031	9606,ENSP00000242480,9606,ENSP00000291700,9606,ENSP00000331040,9606,ENSP00000339004,9606,ENSP00000353508,9606,ENSP00000355925,9606,ENSP00000357206,9606,ENSP00000363804,9606,ENSP00000365227,9606,ENSP00000374205,9606,ENSP00000380958,9606,ENSP00000382428,9606,ENSP00000401112,9606,ENSP00000404100,9606,ENSP00000463653	EGR2,S100B,OLIG2,FOXG1,MAP2,PROX1,NES,KLF4,AIF1,TBR1,MBP,DLG4,SATB2,PAX6,RBFOX3
Day 120 +M, platform	BTO:0000233	Cerebral cortex	8	1075	0.91	0.00036	9606,ENSP00000291700,9606,ENSP00000331040,9606,ENSP00000357206,9606,ENSP00000363804,9606,ENSP00000374205,9606,ENSP00000380958,9606,ENSP00000382428,9606,ENSP00000463653	S100B,OLIG2,NES,KLF4,TBR1,MBP,DLG4,RBFOX3
Day 120 +M, platform	BTO:0000293	Occipital lobe	3	32	2.01	0.0005	9606,ENSP00000291700,9606,ENSP00000380958,9606,ENSP00000382428	S100B,MBP,DLG4
Day 120 +M, platform	BTO:0004301	Neuroepithelial cell	2	2	3.04	0.00051	9606,ENSP00000357206,9606,ENSP00000404100	NES,PAX6
Day 120 +M, platform	BTO:0003654	Ventricular zone	2	3	2.86	0.0008	9606,ENSP00000374205,9606,ENSP00000404100	TBR1,PAX6
Day 120 +M, platform	BTO:0003090	Subventricular zone	2	4	2.74	0.0011	9606,ENSP00000357206,9606,ENSP00000463653	NES,RBFOX3
Day 120 +M, platform	BTO:0000146	Brain stem	6	617	1.02	0.0012	9606,ENSP00000363804,9606,ENSP00000374205,9606,ENSP00000380958,9606,ENSP00000382428,9606,ENSP00000404100,9606,ENSP00000463653	KLF4,TBR1,MBP,DLG4,PAX6,RBFOX3
Day 120 +M, platform	BTO:0001268	Somatic cell	2	5	2.64	0.0014	9606,ENSP00000363804,9606,ENSP00000479618	KLF4,MYC
Day 120 +M, platform	BTO:0004091	Embryonic neural stem cell	2	5	2.64	0.0014	9606,ENSP00000357206,9606,ENSP00000404100	NES,PAX6
Day 120 +M, platform	BTO:0001220	Schwann cell	2	6	2.56	0.0017	9606,ENSP00000242480,9606,ENSP00000380958	EGR2,MBP
Day 120 +M, platform	BTO:0000445	Cerebral lobe	6	716	0.96	0.0021	9606,ENSP00000291700,9606,ENSP00000331040,9606,ENSP00000357206,9606,ENSP00000380958,9606,ENSP00000382428,9606,ENSP00000463653	S100B,OLIG2,NES,MBP,DLG4,RBFOX3
Day 120 +M, platform	BTO:0002881	Neural stem cell	2	8	2.43	0.0023	9606,ENSP00000357206,9606,ENSP00000404100	NES,PAX6
Day 120 +M, platform	BTO:0000672	Hindbrain	5	508	1.03	0.005	9606,ENSP00000374205,9606,ENSP00000380958,9606,ENSP00000382428,9606,ENSP00000404100,9606,ENSP00000463653	TBR1,MBP,DLG4,PAX6,RBFOX3
Day 120 +M, platform	BTO:0006078	Pluripotent stem cell	3	96	1.53	0.0058	9606,ENSP00000357206,9606,ENSP00000363804,9606,ENSP00000404100	NES,KLF4,PAX6
Day 120 +M, platform	BTO:0000925	Nerve	3	118	1.44	0.0101	9606,ENSP00000380958,9606,ENSP00000382428,9606,ENSP00000463653	MBP,DLG4,RBFOX3
Day 120 +M, platform	BTO:0000634	Integument	8	1970	0.64	0.0103	9606,ENSP00000242480,9606,ENSP00000291700,9606,ENSP00000355925,9606,ENSP00000357206,9606,ENSP00000363804,9606,ENSP00000365227,9606,ENSP00000380958,9606,ENSP00000404100	EGR2,S100B,PROX1,NES,KLF4,AIF1,MBP,PAX6
Day 120 +M, platform	BTO:0001489	Whole body	18	12619	0.19	0.0198	9606,ENSP00000242480,9606,ENSP00000291700,9606,ENSP00000331040,9606,ENSP00000339004,9606,ENSP00000349723,9606,ENSP00000353508,9606,ENSP00000355925,9606,ENSP00000357206,9606,ENSP00000363804,9606,ENSP00000365227,9606,ENSP00000374205,9606,ENSP00000380958,9606,ENSP00000382428,9606,ENSP00000401112,9606,ENSP00000404100,9606,ENSP00000441691,9606,ENSP00000463653,9606,ENSP00000479618	EGR2,S100B,OLIG2,FOXG1,BCL11B,MAP2,PROX1,NES,KLF4,AIF1,TBR1,MBP,DLG4,SATB2,PAX6,ITGAM,RBFOX3,MYC
Day 120 +M, platform	BTO:0000928	Limbic system	5	762	0.85	0.0247	9606,ENSP00000291700,9606,ENSP00000331040,9606,ENSP00000357206,9606,ENSP00000380958,9606,ENSP00000463653	S100B,OLIG2,NES,MBP,RBFOX3
Day 120 +M, platform	BTO:0000673	Metencephalon	4	480	0.96	0.0388	9606,ENSP00000380958,9606,ENSP00000382428,9606,ENSP00000404100,9606,ENSP00000463653	MBP,DLG4,PAX6,RBFOX3
